# Supplementary material for: 2-{[3-Methyl-4-(2,2,2-trifluoro­eth­oxy)pyridin-2-yl]methyl­sulfan­yl}-1H-benzimidazole monohydrate: a monoclinic polymorph
Source: Acta Crystallogr Sect E Struct Rep Online. 2012 Jun 13;68(Pt 7):o2015–6. doi: 10.1107/S1600536812022131 (PMC3393285; doi:10.1107/S1600536812022131)
Supplement: Supplementary file 1 [file e-68-o2015-sup1.cif]

##############################################################################
#                                                                            #
# This CIF contains the data in a paper accepted for publication in          #
# Acta Crystallographica Section E. It conforms to the requirements of       #
# Notes for Authors for Acta Crystallographica Section E, and has been       #
# peer reviewed under the auspices of the IUCr Commission on Journals.       #
#                                                                            #
# Full details of the Crystallographic Information File format               #
# are given in the paper "The Crystallographic Information File (CIF):       #
# a New Standard Archive File for Crystallography" by S. R. Hall, F. H.      #
# Allen and I. D. Brown [Acta Cryst. (1991), A47, 655-685].                  #
#                                                                            #
# The current version of the core CIF dictionary is obtainable from          #
# ftp://ftp.iucr.org/pub/cif_core.dic.                                       #
#                                                                            #
# Software is freely available for graphical display of the structure(s)     #
# in this CIF. For information consult the CIF software page                 #
# http://www.iucr.org/resources/cif/software.                                #
#                                                                            #
# This file may be used for bona fide research purposes within the           #
# scientific community so long as proper attribution is given to the journal # 
# article from which it was obtained.                                        #
#                                                                            #
##############################################################################
data_I
_audit_creation_method     SHELXL-97
_chemical_name_systematic
;
2-{[3-Methyl-4-(2,2,2-trifluoroethoxy)pyridin-2-yl]methylsulfanyl}-
1<i>H</i>-benzimidazole monohydrate
;
_chemical_name_common     ?
_chemical_formula_moiety     'C16 H14 F3 N3 O S, H2 O'
_chemical_formula_sum     'C16 H16 F3 N3 O2 S'
_chemical_formula_iupac     'C16 H14 F3 N3 O S, H2 O'
_chemical_formula_weight     371.39
_chemical_melting_point     ?
_symmetry_cell_setting     monoclinic
_symmetry_space_group_name_H-M     'P 21/c'
_symmetry_space_group_name_Hall     '-P 2ybc'
loop_
    _symmetry_equiv_pos_as_xyz
    'x, y, z'
    '-x, y+1/2, -z+1/2'
    '-x, -y, -z'
    'x, -y-1/2, z-1/2'
_cell_length_a     7.3886(15)
_cell_length_b     25.497(5)
_cell_length_c     8.8579(18)
_cell_angle_alpha     90.00
_cell_angle_beta     93.64(3)
_cell_angle_gamma     90.00
_cell_volume     1665.4(6)
_cell_formula_units_Z     4
_cell_measurement_reflns_used     2713
_cell_measurement_theta_min     3.47
_cell_measurement_theta_max     67.02
_cell_measurement_temperature     296(2)
_exptl_crystal_description     column
_exptl_crystal_colour     colorless
_exptl_crystal_size_max     0.27
_exptl_crystal_size_mid     0.16
_exptl_crystal_size_min     0.15
_exptl_crystal_density_diffrn     1.481
_exptl_crystal_density_meas     ?
_exptl_crystal_density_method     'not measured'
_exptl_crystal_F_000     768
_exptl_absorpt_coefficient_mu     2.171
_exptl_absorpt_correction_type     multi-scan
_exptl_absorpt_process_details     '(SADABS; Bruker, 2009)'
_exptl_absorpt_correction_T_min     0.5917
_exptl_absorpt_correction_T_max     0.7366
_exptl_special_details     ?
_diffrn_ambient_temperature     296(2)
_diffrn_radiation_type     CuK\a
_diffrn_radiation_wavelength     1.54178
_diffrn_radiation_source     'fine-focus sealed tube'
_diffrn_radiation_monochromator     graphite
_diffrn_measurement_device_type     'Bruker SMART APEXII'
_diffrn_measurement_method     '\f and \w scans'
_diffrn_detector_area_resol_mean     0
_diffrn_reflns_number     7679
_diffrn_reflns_av_R_equivalents     0.0205
_diffrn_reflns_av_sigmaI/netI     0.0239
_diffrn_reflns_theta_min     3.47
_diffrn_reflns_theta_max     67.02
_diffrn_reflns_theta_full     67.02
_diffrn_measured_fraction_theta_max     0.948
_diffrn_measured_fraction_theta_full     0.948
_diffrn_reflns_limit_h_min     -8
_diffrn_reflns_limit_h_max     8
_diffrn_reflns_limit_k_min     -30
_diffrn_reflns_limit_k_max     29
_diffrn_reflns_limit_l_min     -9
_diffrn_reflns_limit_l_max     10
_diffrn_standards_number     0
_diffrn_standards_interval_count     0
_diffrn_standards_interval_time     0
_diffrn_standards_decay_%     0
_refine_special_details     ?
_reflns_number_total     2827
_reflns_number_gt     2713
_reflns_threshold_expression     I>2\s(I)
_refine_ls_structure_factor_coef     Fsqd
_refine_ls_matrix_type     full
_refine_ls_R_factor_all     0.0527
_refine_ls_R_factor_gt     0.0494
_refine_ls_wR_factor_gt     0.1446
_refine_ls_wR_factor_ref     0.1516
_refine_ls_goodness_of_fit_ref     1.152
_refine_ls_restrained_S_all     1.152
_refine_ls_number_reflns     2827
_refine_ls_number_parameters     227
_refine_ls_number_restraints     0
_refine_ls_number_constraints     0
_refine_ls_hydrogen_treatment     constr
_refine_ls_weighting_scheme     calc
_refine_ls_weighting_details
         'calc w=1/[\s^2^(Fo^2^)+(0.0686P)^2^+1.4537P] where P=(Fo^2^+2Fc^2^)/3'
_atom_sites_solution_hydrogens     geom
_atom_sites_solution_primary     direct
_atom_sites_solution_secondary     difmap
_refine_ls_shift/su_max     0.001
_refine_ls_shift/su_mean     0.000
_refine_diff_density_max     0.333
_refine_diff_density_min     -0.541
_refine_ls_extinction_method     'SHELXL97 (Sheldrick, 2008)'
_refine_ls_extinction_coef     0.0160(11)
_refine_ls_extinction_expression
                                  'Fc^*^=kFc[1+0.001xFc^2^\l^3^/sin(2\q)]^-1/4^'
loop_
    _atom_type_symbol
    _atom_type_description
    _atom_type_scat_dispersion_real
    _atom_type_scat_dispersion_imag
    _atom_type_scat_source
    'C' 'C' 0.0181 0.0091
                         'International Tables Vol C Tables 4.2.6.8 and 6.1.1.4'
    'H' 'H' 0.0000 0.0000
                         'International Tables Vol C Tables 4.2.6.8 and 6.1.1.4'
    'N' 'N' 0.0311 0.0180
                         'International Tables Vol C Tables 4.2.6.8 and 6.1.1.4'
    'O' 'O' 0.0492 0.0322
                         'International Tables Vol C Tables 4.2.6.8 and 6.1.1.4'
    'F' 'F' 0.0727 0.0534
                         'International Tables Vol C Tables 4.2.6.8 and 6.1.1.4'
    'S' 'S' 0.3331 0.5567
                         'International Tables Vol C Tables 4.2.6.8 and 6.1.1.4'
_computing_data_collection     'APEX2 (Bruker, 2009)'
_computing_cell_refinement     'SAINT (Bruker, 2009)'
_computing_data_reduction     'SAINT (Bruker, 2009)'
_computing_structure_solution     'SHELXS97 (Sheldrick, 2008)'
_computing_structure_refinement     'SHELXL97 (Sheldrick, 2008)'
_computing_molecular_graphics     'SHELXTL (Sheldrick, 2008)'
_computing_publication_material     'SHELXTL (Sheldrick, 2008)'
loop_
    _atom_site_type_symbol
    _atom_site_label
    _atom_site_fract_x
    _atom_site_fract_y
    _atom_site_fract_z
    _atom_site_U_iso_or_equiv
    _atom_site_adp_type
    _atom_site_calc_flag
    _atom_site_refinement_flags
    _atom_site_occupancy
    _atom_site_symmetry_multiplicity
    _atom_site_disorder_assembly
    _atom_site_disorder_group
    S S1 0.30666(8) 0.45480(3) 0.64708(8) 0.0437(3) Uani d . 1 1 . .
    O O1 0.8564(3) 0.60957(8) 0.9928(2) 0.0480(5) Uani d . 1 1 . .
    O O1' 0.1360(3) 0.58511(9) 0.5422(3) 0.0625(6) Uani d . 1 1 . .
    H H1'B 0.2211 0.5963 0.4904 0.094 Uiso d R 1 1 . .
    H H1'A 0.1850 0.5606 0.5956 0.094 Uiso d R 1 1 . .
    N N1 0.2125(3) 0.37523(8) 0.4607(3) 0.0403(5) Uani d . 1 1 . .
    H H1A 0.0998 0.3838 0.4597 0.048 Uiso calc R 1 1 . .
    N N2 0.5109(3) 0.37741(9) 0.5223(3) 0.0450(6) Uani d . 1 1 . .
    N N3 0.3764(3) 0.54450(10) 0.8138(3) 0.0485(6) Uani d . 1 1 . .
    F F1 1.1369(3) 0.62171(9) 1.1942(3) 0.0881(8) Uani d . 1 1 . .
    F F2 1.0471(3) 0.69647(9) 1.2672(3) 0.0814(7) Uani d . 1 1 . .
    F F3 1.1303(3) 0.68563(10) 1.0413(3) 0.0862(7) Uani d . 1 1 . .
    C C1 0.2856(3) 0.33433(10) 0.3837(3) 0.0394(6) Uani d . 1 1 . .
    C C2 0.2097(4) 0.29744(11) 0.2827(4) 0.0494(7) Uani d . 1 1 . .
    H H2B 0.0858 0.2967 0.2566 0.059 Uiso calc R 1 1 . .
    C C3 0.3268(5) 0.26218(12) 0.2231(4) 0.0567(8) Uani d . 1 1 . .
    H H3B 0.2811 0.2374 0.1539 0.068 Uiso calc R 1 1 . .
    C C4 0.5115(5) 0.26269(13) 0.2636(4) 0.0628(9) Uani d . 1 1 . .
    H H4A 0.5861 0.2379 0.2221 0.075 Uiso calc R 1 1 . .
    C C5 0.5867(4) 0.29905(13) 0.3639(4) 0.0593(8) Uani d . 1 1 . .
    H H5A 0.7104 0.2991 0.3910 0.071 Uiso calc R 1 1 . .
    C C6 0.4717(4) 0.33567(11) 0.4233(3) 0.0442(6) Uani d . 1 1 . .
    C C7 0.3531(3) 0.39957(10) 0.5389(3) 0.0389(6) Uani d . 1 1 . .
    C C8 0.5380(3) 0.47338(11) 0.7022(3) 0.0437(6) Uani d . 1 1 . .
    H H8A 0.5965 0.4457 0.7622 0.052 Uiso calc R 1 1 . .
    H H8B 0.6051 0.4784 0.6127 0.052 Uiso calc R 1 1 . .
    C C9 0.5390(3) 0.52327(10) 0.7926(3) 0.0394(6) Uani d . 1 1 . .
    C C10 0.3747(4) 0.58788(13) 0.8963(4) 0.0550(8) Uani d . 1 1 . .
    H H10A 0.2631 0.6034 0.9101 0.066 Uiso calc R 1 1 . .
    C C11 0.5275(4) 0.61143(12) 0.9630(4) 0.0504(7) Uani d . 1 1 . .
    H H11A 0.5192 0.6411 1.0233 0.060 Uiso calc R 1 1 . .
    C C12 0.6938(4) 0.58936(10) 0.9371(3) 0.0411(6) Uani d . 1 1 . .
    C C13 0.7032(3) 0.54422(10) 0.8491(3) 0.0391(6) Uani d . 1 1 . .
    C C14 0.8503(4) 0.65056(11) 1.1002(4) 0.0471(7) Uani d . 1 1 . .
    H H14A 0.7841 0.6394 1.1857 0.056 Uiso calc R 1 1 . .
    H H14B 0.7905 0.6811 1.0549 0.056 Uiso calc R 1 1 . .
    C C15 1.0414(4) 0.66317(12) 1.1500(4) 0.0550(8) Uani d . 1 1 . .
    C C16 0.8805(4) 0.51935(12) 0.8153(4) 0.0503(7) Uani d . 1 1 . .
    H H16A 0.9786 0.5392 0.8632 0.075 Uiso calc R 1 1 . .
    H H16B 0.8918 0.5189 0.7079 0.075 Uiso calc R 1 1 . .
    H H16C 0.8845 0.4841 0.8532 0.075 Uiso calc R 1 1 . .
loop_
    _atom_site_aniso_label
    _atom_site_aniso_U_11
    _atom_site_aniso_U_22
    _atom_site_aniso_U_33
    _atom_site_aniso_U_12
    _atom_site_aniso_U_13
    _atom_site_aniso_U_23
    S1 0.0305(4) 0.0399(4) 0.0604(5) -0.0018(2) 0.0018(3) -0.0058(3)
    O1 0.0399(10) 0.0434(11) 0.0605(13) -0.0046(8) 0.0004(9) -0.0123(9)
    O1' 0.0317(10) 0.0713(15) 0.0844(16) 0.0044(10) 0.0033(10) 0.0137(12)
    N1 0.0268(10) 0.0389(12) 0.0549(14) -0.0020(9) -0.0001(9) 0.0003(10)
    N2 0.0311(11) 0.0432(13) 0.0604(15) 0.0009(9) 0.0002(10) -0.0017(11)
    N3 0.0340(12) 0.0533(15) 0.0583(15) 0.0010(10) 0.0034(11) -0.0086(11)
    F1 0.0793(15) 0.0701(14) 0.1096(18) 0.0313(11) -0.0360(13) -0.0204(12)
    F2 0.0623(12) 0.0790(14) 0.1000(17) 0.0072(10) -0.0181(11) -0.0482(13)
    F3 0.0635(13) 0.0855(16) 0.1106(18) -0.0273(12) 0.0131(12) -0.0078(14)
    C1 0.0371(14) 0.0354(13) 0.0455(14) -0.0030(10) 0.0013(11) 0.0058(11)
    C2 0.0482(16) 0.0424(15) 0.0570(18) -0.0087(12) -0.0022(13) 0.0007(13)
    C3 0.069(2) 0.0429(16) 0.0582(19) -0.0049(15) 0.0002(15) -0.0058(14)
    C4 0.067(2) 0.0494(18) 0.073(2) 0.0103(16) 0.0083(17) -0.0107(16)
    C5 0.0447(17) 0.0555(19) 0.078(2) 0.0098(14) 0.0025(15) -0.0061(16)
    C6 0.0374(14) 0.0377(14) 0.0577(17) 0.0010(11) 0.0036(12) 0.0029(12)
    C7 0.0302(12) 0.0360(13) 0.0504(15) -0.0030(10) 0.0008(11) 0.0059(11)
    C8 0.0298(13) 0.0415(14) 0.0595(17) -0.0010(11) -0.0004(11) -0.0026(12)
    C9 0.0342(13) 0.0369(13) 0.0471(15) -0.0007(10) 0.0034(11) 0.0036(11)
    C10 0.0366(15) 0.0595(19) 0.069(2) 0.0064(13) 0.0065(14) -0.0149(15)
    C11 0.0450(16) 0.0470(16) 0.0594(18) 0.0022(13) 0.0052(13) -0.0100(13)
    C12 0.0380(14) 0.0381(14) 0.0468(15) -0.0045(11) 0.0007(11) 0.0026(11)
    C13 0.0347(14) 0.0347(14) 0.0481(16) -0.0005(10) 0.0029(11) 0.0046(10)
    C14 0.0461(16) 0.0379(14) 0.0569(17) -0.0021(12) 0.0008(13) -0.0065(12)
    C15 0.0499(17) 0.0446(16) 0.069(2) 0.0029(13) -0.0052(15) -0.0146(14)
    C16 0.0331(14) 0.0481(16) 0.069(2) -0.0004(12) -0.0021(13) -0.0076(14)
_geom_special_details     ?
loop_
    _geom_bond_atom_site_label_1
    _geom_bond_atom_site_label_2
    _geom_bond_site_symmetry_2
    _geom_bond_distance
    _geom_bond_publ_flag
    S1 C7 . 1.750(3) ?
    S1 C8 . 1.811(3) ?
    O1 C12 . 1.370(3) ?
    O1 C14 . 1.416(3) ?
    O1' H1'B . 0.8499 ?
    O1' H1'A . 0.8497 ?
    N1 C7 . 1.361(3) ?
    N1 C1 . 1.375(4) ?
    N1 H1A . 0.8600 ?
    N2 C7 . 1.312(3) ?
    N2 C6 . 1.397(4) ?
    N3 C10 . 1.326(4) ?
    N3 C9 . 1.342(4) ?
    F1 C15 . 1.317(4) ?
    F2 C15 . 1.340(4) ?
    F3 C15 . 1.329(4) ?
    C1 C2 . 1.392(4) ?
    C1 C6 . 1.398(4) ?
    C2 C3 . 1.376(5) ?
    C2 H2B . 0.9300 ?
    C3 C4 . 1.389(5) ?
    C3 H3B . 0.9300 ?
    C4 C5 . 1.376(5) ?
    C4 H4A . 0.9300 ?
    C5 C6 . 1.388(4) ?
    C5 H5A . 0.9300 ?
    C8 C9 . 1.503(4) ?
    C8 H8A . 0.9700 ?
    C8 H8B . 0.9700 ?
    C9 C13 . 1.390(4) ?
    C10 C11 . 1.378(4) ?
    C10 H10A . 0.9300 ?
    C11 C12 . 1.383(4) ?
    C11 H11A . 0.9300 ?
    C12 C13 . 1.394(4) ?
    C13 C16 . 1.502(4) ?
    C14 C15 . 1.488(4) ?
    C14 H14A . 0.9700 ?
    C14 H14B . 0.9700 ?
    C16 H16A . 0.9600 ?
    C16 H16B . 0.9600 ?
    C16 H16C . 0.9600 ?
loop_
    _geom_angle_atom_site_label_1
    _geom_angle_atom_site_label_2
    _geom_angle_atom_site_label_3
    _geom_angle_site_symmetry_1
    _geom_angle_site_symmetry_3
    _geom_angle
    _geom_angle_publ_flag
    C7 S1 C8 . . 98.25(13) ?
    C12 O1 C14 . . 117.0(2) ?
    H1'B O1' H1'A . . 104.1 ?
    C7 N1 C1 . . 106.6(2) ?
    C7 N1 H1A . . 126.7 ?
    C1 N1 H1A . . 126.7 ?
    C7 N2 C6 . . 104.4(2) ?
    C10 N3 C9 . . 117.0(3) ?
    N1 C1 C2 . . 132.6(3) ?
    N1 C1 C6 . . 105.6(2) ?
    C2 C1 C6 . . 121.9(3) ?
    C3 C2 C1 . . 116.8(3) ?
    C3 C2 H2B . . 121.6 ?
    C1 C2 H2B . . 121.6 ?
    C2 C3 C4 . . 121.8(3) ?
    C2 C3 H3B . . 119.1 ?
    C4 C3 H3B . . 119.1 ?
    C5 C4 C3 . . 121.5(3) ?
    C5 C4 H4A . . 119.2 ?
    C3 C4 H4A . . 119.2 ?
    C4 C5 C6 . . 117.8(3) ?
    C4 C5 H5A . . 121.1 ?
    C6 C5 H5A . . 121.1 ?
    C5 C6 N2 . . 130.0(3) ?
    C5 C6 C1 . . 120.3(3) ?
    N2 C6 C1 . . 109.7(2) ?
    N2 C7 N1 . . 113.7(2) ?
    N2 C7 S1 . . 127.9(2) ?
    N1 C7 S1 . . 118.38(19) ?
    C9 C8 S1 . . 109.75(18) ?
    C9 C8 H8A . . 109.7 ?
    S1 C8 H8A . . 109.7 ?
    C9 C8 H8B . . 109.7 ?
    S1 C8 H8B . . 109.7 ?
    H8A C8 H8B . . 108.2 ?
    N3 C9 C13 . . 124.3(3) ?
    N3 C9 C8 . . 116.2(2) ?
    C13 C9 C8 . . 119.5(2) ?
    N3 C10 C11 . . 124.3(3) ?
    N3 C10 H10A . . 117.9 ?
    C11 C10 H10A . . 117.9 ?
    C10 C11 C12 . . 117.6(3) ?
    C10 C11 H11A . . 121.2 ?
    C12 C11 H11A . . 121.2 ?
    O1 C12 C11 . . 123.7(3) ?
    O1 C12 C13 . . 116.0(2) ?
    C11 C12 C13 . . 120.3(3) ?
    C9 C13 C12 . . 116.4(2) ?
    C9 C13 C16 . . 121.2(2) ?
    C12 C13 C16 . . 122.3(2) ?
    O1 C14 C15 . . 106.8(2) ?
    O1 C14 H14A . . 110.4 ?
    C15 C14 H14A . . 110.4 ?
    O1 C14 H14B . . 110.4 ?
    C15 C14 H14B . . 110.4 ?
    H14A C14 H14B . . 108.6 ?
    F1 C15 F3 . . 106.3(3) ?
    F1 C15 F2 . . 106.8(3) ?
    F3 C15 F2 . . 107.2(3) ?
    F1 C15 C14 . . 113.3(3) ?
    F3 C15 C14 . . 112.4(3) ?
    F2 C15 C14 . . 110.5(3) ?
    C13 C16 H16A . . 109.5 ?
    C13 C16 H16B . . 109.5 ?
    H16A C16 H16B . . 109.5 ?
    C13 C16 H16C . . 109.5 ?
    H16A C16 H16C . . 109.5 ?
    H16B C16 H16C . . 109.5 ?
loop_
    _geom_torsion_atom_site_label_1
    _geom_torsion_atom_site_label_2
    _geom_torsion_atom_site_label_3
    _geom_torsion_atom_site_label_4
    _geom_torsion_site_symmetry_1
    _geom_torsion_site_symmetry_2
    _geom_torsion_site_symmetry_3
    _geom_torsion_site_symmetry_4
    _geom_torsion
    _geom_torsion_publ_flag
    C7 N1 C1 C2 . . . . -177.4(3) ?
    C7 N1 C1 C6 . . . . 1.2(3) ?
    N1 C1 C2 C3 . . . . 178.3(3) ?
    C6 C1 C2 C3 . . . . 0.0(4) ?
    C1 C2 C3 C4 . . . . 1.1(5) ?
    C2 C3 C4 C5 . . . . -0.9(6) ?
    C3 C4 C5 C6 . . . . -0.3(5) ?
    C4 C5 C6 N2 . . . . -177.8(3) ?
    C4 C5 C6 C1 . . . . 1.3(5) ?
    C7 N2 C6 C5 . . . . 179.0(3) ?
    C7 N2 C6 C1 . . . . -0.3(3) ?
    N1 C1 C6 C5 . . . . -179.9(3) ?
    C2 C1 C6 C5 . . . . -1.2(4) ?
    N1 C1 C6 N2 . . . . -0.6(3) ?
    C2 C1 C6 N2 . . . . 178.1(3) ?
    C6 N2 C7 N1 . . . . 1.1(3) ?
    C6 N2 C7 S1 . . . . -179.2(2) ?
    C1 N1 C7 N2 . . . . -1.5(3) ?
    C1 N1 C7 S1 . . . . 178.72(18) ?
    C8 S1 C7 N2 . . . . 6.6(3) ?
    C8 S1 C7 N1 . . . . -173.7(2) ?
    C7 S1 C8 C9 . . . . 176.9(2) ?
    C10 N3 C9 C13 . . . . -1.1(4) ?
    C10 N3 C9 C8 . . . . 178.5(3) ?
    S1 C8 C9 N3 . . . . -0.8(3) ?
    S1 C8 C9 C13 . . . . 178.8(2) ?
    C9 N3 C10 C11 . . . . -1.3(5) ?
    N3 C10 C11 C12 . . . . 2.6(5) ?
    C14 O1 C12 C11 . . . . 9.6(4) ?
    C14 O1 C12 C13 . . . . -170.9(2) ?
    C10 C11 C12 O1 . . . . 178.1(3) ?
    C10 C11 C12 C13 . . . . -1.4(4) ?
    N3 C9 C13 C12 . . . . 2.1(4) ?
    C8 C9 C13 C12 . . . . -177.5(2) ?
    N3 C9 C13 C16 . . . . -177.5(3) ?
    C8 C9 C13 C16 . . . . 3.0(4) ?
    O1 C12 C13 C9 . . . . 179.7(2) ?
    C11 C12 C13 C9 . . . . -0.7(4) ?
    O1 C12 C13 C16 . . . . -0.7(4) ?
    C11 C12 C13 C16 . . . . 178.8(3) ?
    C12 O1 C14 C15 . . . . 176.4(2) ?
    O1 C14 C15 F1 . . . . -51.6(4) ?
    O1 C14 C15 F3 . . . . 69.0(3) ?
    O1 C14 C15 F2 . . . . -171.3(3) ?
loop_
    _geom_hbond_atom_site_label_D
    _geom_hbond_atom_site_label_H
    _geom_hbond_atom_site_label_A
    _geom_hbond_site_symmetry_A
    _geom_hbond_distance_DH
    _geom_hbond_distance_HA
    _geom_hbond_distance_DA
    _geom_hbond_angle_DHA
    _geom_hbond_publ_flag
    O1' H1'B N2 3_666 0.85 2.10 2.869(3) 150.1 yes
    N1 H1A O1' 3_566 0.86 1.91 2.765(3) 170.2 yes
    O1' H1'A N3 . 0.85 2.36 3.077(4) 142.8 yes
    O1' H1'A S1 . 0.85 2.87 3.653(2) 153.7 no
data_global
_journal_date_recd_electronic     2012-05-10
_journal_date_accepted     2012-05-16
_journal_name_full     'Acta Crystallographica, Section E'
_journal_year     2012
_journal_volume     68
_journal_issue      7
_journal_page_first     o2015
_journal_page_last     o2016
_journal_paper_category     QO
_journal_paper_doi     10.1107/S1600536812022131
_journal_coeditor_code     BH2435
_publ_contact_author_name     'Ren, Guo-Bin'
_publ_contact_author_address
;
School of Chemical Engineering and Energy
Zhengzhou University
Zhengzhou 450001
People's Republic of China
Pharmaceutical Crystal Engineering Research Group
Shanghai Institute of Pharmaceutical Industry
1320 Beijing Road (West)
Shanghai 200040
People's Republic of China
;
_publ_contact_author_email     renguobin2557@yahoo.com.cn
_publ_contact_author_fax     '86 21 6247 7819'
_publ_contact_author_phone     '86 21 6247 9808'
_publ_section_title
;\
2-{[3-Methyl-4-(2,2,2-trifluoroethoxy)pyridin-2-yl]methylsulfanyl}-1<i>H</i>-\
benzimidazole monohydrate: monoclinic polymorph
;
loop_
    _publ_author_name
    _publ_author_footnote
    _publ_author_address
    "Chen, Yu-Feng" .
;
School of Chemical Engineering and Energy
Zhengzhou University
Zhengzhou 450001
People's Republic of China
Pharmaceutical Crystal Engineering Research Group
Shanghai Institute of Pharmaceutical Industry
1320 Beijing Road (West)
Shanghai 200040
People's Republic of China
;
    "Chen, Jin-Yao" .
;
Pharmaceutical Crystal Engineering Research Group
Shanghai Institute of Pharmaceutical Industry
1320 Beijing Road (West)
Shanghai 200040
People's Republic of China
;
    "Hong, Ming-Huang" .
;
Pharmaceutical Crystal Engineering Research Group
Shanghai Institute of Pharmaceutical Industry
1320 Beijing Road (West)
Shanghai 200040
People's Republic of China
;
    "Lu, Jie" .
;
National Engineering Laboratory for Cereal Fermentation Technology
School of Chemical & Material Engineering
Jiangnan University
Wuxi 214122
People's Republic of China
;
    "Ren, Guo-Bin" .
;
School of Chemical Engineering and Energy
Zhengzhou University
Zhengzhou 450001
People's Republic of China
Pharmaceutical Crystal Engineering Research Group
Shanghai Institute of Pharmaceutical Industry
1320 Beijing Road (West)
Shanghai 200040
People's Republic of China
;
