# Supplementary material for: 2-{[3-Methyl-4-(2,2,2-trifluoro­eth­oxy)pyridin-2-yl]methyl­sulfan­yl}-1H-benzimidazole monohydrate: a monoclinic polymorph
Source: Acta Crystallogr Sect E Struct Rep Online. 2012 Jun 13;68(Pt 7):o2015–6. doi: 10.1107/S1600536812022131 (PMC3393285; doi:10.1107/S1600536812022131)
Supplement: Supplementary file 2 [file e-68-o2015-Isup2.hkl]

# 
# h,k,l, Fc-squared, Fo-squared, sigma(Fo-squared) and status flag 
# 
data_I
_shelx_title ' 378 in P2(1)/c' 
_shelx_refln_list_code          4 
_shelx_F_calc_maximum      199.08 
_exptl_crystal_F_000       768.00 
_reflns_d_resolution_high  0.8373 
 
loop_ 
 _symmetry_equiv_pos_as_xyz 
 'x, y, z' 
 '-x, y+1/2, -z+1/2' 
 '-x, -y, -z' 
 'x, -y-1/2, z-1/2' 
 
_cell_length_a     7.3886 
_cell_length_b    25.4972 
_cell_length_c     8.8579 
_cell_angle_alpha  90.000 
_cell_angle_beta   93.636 
_cell_angle_gamma  90.000 
 
_shelx_F_squared_multiplier     1.000 
 
loop_ 
 _refln_index_h 
 _refln_index_k 
 _refln_index_l 
 _refln_F_squared_calc 
 _refln_F_squared_meas 
 _refln_F_squared_sigma 
 _refln_observed_status 
   1   0   0     4518.52     3847.34    131.17 o 
   2   0   0       61.18       39.03      1.15 o 
   3   0   0     2318.08     2278.62     54.90 o 
   4   0   0      816.90      644.16     11.35 o 
   5   0   0     3816.74     3854.86     66.71 o 
   6   0   0     1626.40     1604.90     28.28 o 
   7   0   0      251.02      253.22      4.01 o 
   8   0   0        3.43        4.02      1.18 o 
   1   1   0     4048.19     4019.20    139.60 o 
   2   1   0     2382.61     2349.36     42.32 o 
   3   1   0     7919.15     7655.49    130.78 o 
   4   1   0        2.18        3.27      0.23 o 
   5   1   0       29.07       32.68      0.71 o 
   6   1   0      164.08      157.39      2.40 o 
   7   1   0      183.11      175.79      2.06 o 
   8   1   0       80.89       78.09      1.69 o 
   0   2   0     2214.62     2011.44     72.61 o 
   1   2   0     3712.80     3866.36     93.28 o 
   2   2   0     1462.54     1425.09     28.01 o 
   3   2   0      714.45      678.19     13.51 o 
   4   2   0      524.02      508.22      6.81 o 
   5   2   0      845.38      808.84     10.38 o 
   6   2   0      145.26      147.48      3.22 o 
   7   2   0      203.80      206.89      2.46 o 
   8   2   0       21.82       18.76      0.73 o 
   1   3   0     2870.15     3099.83     68.75 o 
   2   3   0      368.38      383.06      9.45 o 
   3   3   0      349.67      344.31      7.01 o 
   4   3   0     1162.48     1056.34     13.84 o 
   5   3   0      163.28      163.25      3.61 o 
   6   3   0      500.77      512.22      6.72 o 
   7   3   0      450.35      464.76      6.30 o 
   8   3   0        6.61        6.17      0.49 o 
   0   4   0     6035.68     5833.38    310.75 o 
   1   4   0     3040.52     3151.08     87.40 o 
   2   4   0      334.44      313.86      8.25 o 
   3   4   0     4694.45     4466.65    100.77 o 
   4   4   0      248.87      219.19      5.53 o 
   5   4   0       67.64       58.17      1.50 o 
   6   4   0      237.81      249.12      5.00 o 
   7   4   0       19.77       18.87      0.58 o 
   8   4   0      179.31      190.40      3.73 o 
   1   5   0      912.43      971.62     23.46 o 
   2   5   0       46.22       51.00      1.50 o 
   3   5   0      622.62      622.42     12.47 o 
   4   5   0     4776.49     4557.02    111.14 o 
   5   5   0       24.36       34.23      1.06 o 
   6   5   0      555.05      540.26      8.42 o 
   7   5   0      326.80      322.61      3.81 o 
   8   5   0       59.00       60.50      1.48 o 
   0   6   0        0.12        3.92      1.43 o 
   1   6   0     2958.11     2922.36     87.81 o 
   2   6   0     1902.65     1929.06     46.41 o 
   3   6   0      848.26      943.44     15.14 o 
   4   6   0      670.54      658.50     16.55 o 
   5   6   0       36.93       32.62      1.06 o 
   6   6   0      172.83      180.54      3.20 o 
   7   6   0       26.49       22.40      0.70 o 
   8   6   0       17.75       16.61      0.68 o 
   1   7   0      138.06      150.40      3.51 o 
   2   7   0       94.29       94.49      3.75 o 
   3   7   0     1946.48     1923.67     34.69 o 
   4   7   0      298.87      273.68      7.29 o 
   5   7   0        4.10       11.07      0.62 o 
   6   7   0     1432.73     1390.78     24.63 o 
   7   7   0       51.18       51.70      1.10 o 
   8   7   0       27.27       23.60      0.59 o 
   0   8   0       76.20       71.66      2.38 o 
   1   8   0      966.79      962.06     16.60 o 
   2   8   0      796.29      865.35     18.25 o 
   3   8   0     6510.52     7155.83    132.14 o 
   4   8   0       88.33       90.08      1.98 o 
   5   8   0        2.57        3.93      0.44 o 
   6   8   0       94.81       96.97      1.81 o 
   7   8   0      198.13      188.00      3.41 o 
   8   8   0      163.29      172.23      2.45 o 
   1   9   0     5205.56     5235.16     91.60 o 
   2   9   0      880.59      877.56     17.57 o 
   3   9   0      506.67      506.78      9.46 o 
   4   9   0      400.32      318.66      5.03 o 
   5   9   0       42.31       37.48      1.14 o 
   6   9   0      261.07      243.17      3.38 o 
   7   9   0        1.08        1.93      0.31 o 
   8   9   0       70.27       78.08      1.28 o 
   0  10   0      379.62      476.73     16.60 o 
   1  10   0     3020.27     3037.10     39.44 o 
   2  10   0     1044.51     1031.32     18.89 o 
   3  10   0     1933.42     2029.90     43.46 o 
   4  10   0      893.18      866.50     24.31 o 
   5  10   0      484.23      497.76      9.19 o 
   6  10   0      164.13      175.11      2.33 o 
   7  10   0       95.23       91.01      1.53 o 
   8  10   0      206.49      216.87      3.65 o 
   1  11   0       27.24       25.40      0.62 o 
   2  11   0      505.74      556.24      9.62 o 
   3  11   0       94.60       97.07      3.24 o 
   4  11   0      195.17      237.00      7.26 o 
   6  11   0      103.24       97.86      1.64 o 
   7  11   0        1.89        3.32      0.68 o 
   8  11   0       32.68       38.29      0.99 o 
   0  12   0     4327.35     4274.74     93.22 o 
   1  12   0      156.38      163.21      2.99 o 
   2  12   0      275.68      243.45      3.70 o 
   3  12   0        2.85        3.61      0.50 o 
   4  12   0      109.33      116.51      2.73 o 
   6  12   0        5.39        8.10      0.81 o 
   7  12   0        0.94        3.72      0.43 o 
   8  12   0      131.69      146.61      2.47 o 
   1  13   0        2.72        1.59      0.56 o 
   2  13   0      216.47      251.18      4.19 o 
   3  13   0      490.81      502.97      7.71 o 
   4  13   0        2.02        1.14      0.30 o 
   6  13   0       52.18       44.91      1.19 o 
   7  13   0        6.85        9.54      0.43 o 
   1  14   0      782.81      867.60     22.39 o 
   2  14   0        5.81        8.45      1.00 o 
   3  14   0       90.39       90.92      1.72 o 
   4  14   0        5.59        5.06      0.62 o 
   5  14   0      816.41      766.59      9.27 o 
   6  14   0      243.18      242.26      3.22 o 
   7  14   0       36.66       38.95      0.81 o 
   1  15   0      341.48      340.33      6.75 o 
   2  15   0      783.59      690.72     11.19 o 
   3  15   0      559.74      542.53      7.32 o 
   4  15   0      267.66      249.36      5.26 o 
   5  15   0        0.24        1.75      0.34 o 
   6  15   0       23.83       27.55      0.58 o 
   7  15   0      152.03      162.99      2.00 o 
   0  16   0      147.31      178.35      5.12 o 
   1  16   0      507.43      541.67     11.51 o 
   2  16   0       10.59        9.91      0.57 o 
   3  16   0      539.10      552.15      8.49 o 
   4  16   0        8.13        4.73      0.53 o 
   5  16   0       76.53       71.70      1.07 o 
   6  16   0        4.75        2.81      0.26 o 
   7  16   0       68.82       66.62      0.95 o 
   1  17   0     1920.11     1925.31     28.41 o 
   2  17   0      122.70      119.66      2.17 o 
   4  17   0      546.64      508.57      7.65 o 
   5  17   0       74.90       75.40      1.11 o 
   6  17   0      817.74      895.29      8.37 o 
   7  17   0      203.82      208.91      2.42 o 
   0  18   0        2.38        1.49      0.37 o 
   1  18   0       48.56       43.66      1.00 o 
   2  18   0       76.38       63.94      3.41 o 
   3  18   0       59.14       58.76      1.33 o 
   4  18   0       70.54       66.45      1.11 o 
   5  18   0      110.33      116.42      1.53 o 
   6  18   0       42.59       39.20      0.81 o 
   7  18   0        2.10        4.19      0.23 o 
   1  19   0      136.00      127.94      2.32 o 
   2  19   0       54.73       41.31      1.00 o 
   3  19   0      485.80      429.07      8.59 o 
   4  19   0      423.35      424.20      6.38 o 
   5  19   0       57.98       59.54      1.06 o 
   6  19   0      111.24      112.34      1.26 o 
   1  20   0        0.13        0.25      0.21 o 
   2  20   0      443.28      412.07      6.49 o 
   3  20   0     1464.45     1412.13     15.67 o 
   4  20   0      119.32      111.60      1.62 o 
   5  20   0        6.88        7.93      0.34 o 
   6  20   0       11.15       13.58      0.34 o 
   1  21   0       99.56       97.19      2.20 o 
   2  21   0      255.26      243.04      7.52 o 
   3  21   0      182.03      183.02      3.88 o 
   4  21   0      362.63      372.31      4.79 o 
   5  21   0      217.21      231.70      2.94 o 
   6  21   0       14.41       23.52      0.47 o 
   1  22   0       48.65       51.01      1.25 o 
   2  22   0     1076.49     1030.81     18.17 o 
   3  22   0     1302.96     1258.95     23.22 o 
   4  22   0       67.69       68.67      1.40 o 
   5  22   0       76.64       79.52      1.49 o 
   6  22   0       52.71       56.82      1.37 o 
   1  23   0        3.81        3.36      0.29 o 
   2  23   0       16.56       13.45      0.62 o 
   3  23   0       87.58       87.64      2.12 o 
   4  23   0      122.84      125.69      2.87 o 
   5  23   0       34.68       28.88      1.00 o 
   0  24   0      656.62      599.76     12.93 o 
   1  24   0       72.84       63.73      1.10 o 
   2  24   0      361.02      325.61      5.15 o 
   3  24   0      264.17      278.25      5.51 o 
   4  24   0      133.02      130.50      2.87 o 
   5  24   0       48.15       53.19      1.37 o 
   1  25   0      102.27       96.76      1.85 o 
   2  25   0      148.75      135.62      2.38 o 
   3  25   0      203.21      200.46      4.13 o 
   4  25   0      234.83      215.19      4.26 o 
   0  26   0      150.44      158.91      2.69 o 
   1  26   0       11.82       10.46      0.53 o 
   2  26   0        5.07        5.66      0.44 o 
   3  26   0        0.26        0.62      0.25 o 
   4  26   0        0.24        0.62      0.25 o 
   1  27   0      104.59      100.24      1.85 o 
   2  27   0       58.02       53.82      1.15 o 
   3  27   0      322.93      293.57      5.66 o 
   0  28   0      520.34      465.40      9.99 o 
   1  28   0       15.63       14.12      0.53 o 
   2  28   0        1.57        1.09      0.19 o 
   1  29   0       29.90       24.34      0.62 o 
   2  29   0        0.57        1.90      0.25 o 
   0  30   0       14.71       12.44      0.62 o 
   1  30   0        9.29        9.28      0.35 o 
  -8   1   1        1.63        1.83      0.32 o 
  -7   1   1       85.63       78.55      1.12 o 
  -6   1   1      314.84      294.28      4.05 o 
  -5   1   1     1322.64     1174.51     20.62 o 
  -4   1   1     2399.38     2008.09     34.58 o 
  -3   1   1      450.05      432.40      8.73 o 
  -2   1   1     6405.44     6165.74    154.61 o 
  -1   1   1     2126.11     1978.68     44.35 o 
   1   1   1      711.09      814.78     16.01 o 
   2   1   1     2523.98     2552.79     50.63 o 
   3   1   1     1559.28     1444.87     24.71 o 
   4   1   1       15.49       27.57      0.97 o 
   5   1   1      326.31      345.98      4.62 o 
   6   1   1       55.81       61.84      1.00 o 
   7   1   1        5.26        6.80      0.47 o 
   8   1   1      206.45      203.56      4.00 o 
  -8   2   1        1.48        0.28      0.35 o 
  -7   2   1       56.57       55.51      1.87 o 
  -6   2   1      188.29      170.84      2.53 o 
  -5   2   1      241.88      222.27      4.25 o 
  -4   2   1      741.63      674.16     11.87 o 
  -3   2   1      331.07      318.63      6.54 o 
  -2   2   1     3366.57     3412.80     60.11 o 
  -1   2   1     2967.99     2969.99     56.29 o 
   0   2   1       39.51       56.89      2.75 o 
   1   2   1     9767.03    10565.06    428.98 o 
   2   2   1      296.32      287.84      5.85 o 
   3   2   1      284.32      323.74      5.73 o 
   4   2   1      217.16      182.88      2.97 o 
   5   2   1       60.24       53.66      2.61 o 
   6   2   1      948.38      909.10      9.67 o 
   7   2   1       15.29       12.44      0.42 o 
   8   2   1      175.52      204.85      4.01 o 
  -8   3   1        3.95        3.80      0.69 o 
  -7   3   1      548.97      529.00     10.89 o 
  -6   3   1      476.39      496.47      6.51 o 
  -5   3   1      127.76      110.41      4.87 o 
  -4   3   1       62.54       46.43      1.30 o 
  -3   3   1      570.80      597.56     12.98 o 
  -2   3   1        5.12        6.60      0.47 o 
  -1   3   1    13927.67    15037.04    522.37 o 
   0   3   1       28.86       21.62      2.68 o 
   1   3   1      242.60      243.12      4.86 o 
   2   3   1      790.95      725.67     14.38 o 
   3   3   1       14.10       16.34      0.50 o 
   4   3   1     4844.18     5120.98     62.42 o 
   5   3   1       87.94       85.60      1.63 o 
   6   3   1        9.24       10.95      0.48 o 
   7   3   1       31.64       36.41      0.83 o 
   8   3   1      109.64      128.34      2.71 o 
  -8   4   1      159.46      141.80      2.93 o 
  -7   4   1       39.06       42.69      0.89 o 
  -6   4   1      305.58      298.43      5.81 o 
  -5   4   1      164.21      147.26      4.25 o 
  -4   4   1       42.22       56.59      1.30 o 
  -3   4   1       75.20       54.30      1.34 o 
  -2   4   1     1075.89     1058.04     20.85 o 
  -1   4   1     2420.92     2602.20     57.59 o 
   0   4   1      194.15      180.24      4.48 o 
   1   4   1     9439.74    10150.62    703.93 o 
   2   4   1    14024.00    14819.35    357.16 o 
   3   4   1      245.43      260.32      6.62 o 
   4   4   1     1138.63     1090.21     13.54 o 
   5   4   1      383.26      383.92      5.89 o 
   6   4   1      667.42      605.08      8.22 o 
   7   4   1       34.47       40.53      0.89 o 
   8   4   1      160.22      169.81      3.40 o 
  -8   5   1        6.14        4.01      0.81 o 
  -7   5   1       18.09       17.24      0.60 o 
  -6   5   1       46.68       47.26      1.41 o 
  -5   5   1      156.03      152.34      4.37 o 
  -4   5   1        9.19       11.63      0.47 o 
  -3   5   1        0.87        2.94      0.40 o 
  -2   5   1      341.53      399.31      8.07 o 
  -1   5   1     7290.72     8170.70    463.72 o 
   0   5   1        2.96        3.40      0.39 o 
   1   5   1      119.65      114.96      2.97 o 
   2   5   1      464.65      479.70     11.76 o 
   3   5   1     1909.04     1792.69     32.57 o 
   4   5   1      340.56      332.63      6.18 o 
   5   5   1      194.25      199.72      4.02 o 
   6   5   1        5.41        6.39      0.40 o 
   7   5   1      246.44      241.41      4.74 o 
   8   5   1      156.83      156.35      3.16 o 
  -8   6   1      371.78      382.22      6.25 o 
  -7   6   1       20.62       24.51      0.72 o 
  -6   6   1      830.54      715.67     13.01 o 
  -5   6   1        7.08        7.46      0.62 o 
  -4   6   1      188.87      164.50      4.51 o 
  -3   6   1      969.79      790.80     12.76 o 
  -2   6   1       98.42      101.28      2.26 o 
  -1   6   1       47.44       43.28      1.13 o 
   0   6   1     2021.31     1937.09     40.03 o 
   1   6   1      615.35      713.21     17.32 o 
   2   6   1      294.17      316.49      7.90 o 
   3   6   1     2381.41     2327.43     42.15 o 
   4   6   1     1480.30     1468.98     25.69 o 
   5   6   1      941.42      937.97     16.74 o 
   6   6   1      371.96      350.08      5.65 o 
   7   6   1      157.78      160.29      2.62 o 
   8   6   1       83.51       97.25      2.08 o 
  -8   7   1        4.58        7.49      0.45 o 
  -7   7   1      199.61      203.93      6.94 o 
  -6   7   1      121.18      107.66      1.93 o 
  -5   7   1        8.12       11.69      0.87 o 
  -4   7   1     1045.48     1028.00     25.51 o 
  -3   7   1      100.83      111.37      2.76 o 
  -2   7   1      554.94      528.29     16.80 o 
  -1   7   1     4309.35     4786.59    107.77 o 
   0   7   1      129.44      112.21      2.65 o 
   1   7   1      186.53      211.33      4.01 o 
   2   7   1      332.94      369.12      9.16 o 
   3   7   1      975.91     1034.30     18.88 o 
   4   7   1      189.57      183.44      3.63 o 
   5   7   1       33.28       35.04      1.14 o 
   6   7   1      349.40      370.78      5.91 o 
   7   7   1      138.58      144.79      2.02 o 
   8   7   1        0.76        3.61      1.37 o 
  -8   8   1      320.96      364.52      7.26 o 
  -7   8   1       42.85       30.35      0.84 o 
  -6   8   1     1181.04     1122.81     18.76 o 
  -5   8   1       22.75       18.17      1.00 o 
  -4   8   1        5.25        2.98      0.37 o 
  -3   8   1       35.60       16.21      0.69 o 
  -2   8   1      700.46      633.08     13.82 o 
  -1   8   1     2999.45     2821.25     60.43 o 
   0   8   1     1529.45     1502.14     44.19 o 
   1   8   1      572.66      620.80     11.37 o 
   2   8   1      143.73      142.96      2.76 o 
   3   8   1        0.30        2.92      0.21 o 
   4   8   1      231.59      208.11      3.42 o 
   5   8   1        2.36        2.07      0.35 o 
   6   8   1      116.09      130.73      1.92 o 
   7   8   1      222.14      226.70      2.95 o 
   8   8   1        2.85        5.06      0.36 o 
  -8   9   1       84.05       80.08      1.56 o 
  -7   9   1      332.10      318.46      5.01 o 
  -6   9   1       13.84       14.98      0.46 o 
  -5   9   1     1805.16     1726.65     42.72 o 
  -4   9   1      103.24       78.99      2.50 o 
  -3   9   1       36.79       52.25      1.56 o 
  -1   9   1     1139.27     1161.19     39.93 o 
   0   9   1      143.27      146.10      5.51 o 
   1   9   1     3189.82     3082.84     69.44 o 
   2   9   1      168.87      143.57      2.64 o 
   3   9   1        1.76        6.22      0.34 o 
   4   9   1       33.88       31.51      0.81 o 
   5   9   1       46.84       47.85      1.36 o 
   6   9   1      153.08      158.04      2.24 o 
   7   9   1      139.52      134.73      2.08 o 
   8   9   1        9.53        6.86      0.34 o 
  -8  10   1       13.29       17.08      0.47 o 
  -7  10   1      111.24      111.93      2.07 o 
  -6  10   1       90.54       84.55      1.32 o 
  -5  10   1        0.48        0.12      0.26 o 
  -4  10   1      146.61      151.30      3.37 o 
  -3  10   1      628.33      653.21     18.32 o 
  -2  10   1      859.09      846.36     18.32 o 
  -1  10   1      157.62      113.33      3.32 o 
   0  10   1       30.41       25.78      1.37 o 
   1  10   1        5.97        4.69      0.37 o 
   2  10   1       51.92       36.19      0.72 o 
   3  10   1      821.58      845.31     16.09 o 
   4  10   1        6.12        8.46      0.75 o 
   5  10   1      183.81      188.13      3.85 o 
   6  10   1      201.32      192.10      2.50 o 
   7  10   1        5.19        6.61      0.45 o 
   8  10   1        0.34        0.04      0.18 o 
  -8  11   1       11.08       13.67      0.49 o 
  -7  11   1       76.82       83.05      1.61 o 
  -6  11   1       12.03       17.22      0.39 o 
  -4  11   1     1077.92     1024.58     28.55 o 
  -3  11   1        0.89        1.99      0.37 o 
  -2  11   1      475.33      418.77      9.41 o 
  -1  11   1      180.63      168.60      6.54 o 
   0  11   1      848.12      808.04     13.43 o 
   1  11   1      731.47      704.09     12.24 o 
   2  11   1       23.33       26.30      0.80 o 
   3  11   1       23.51       18.37      0.70 o 
   4  11   1      150.94      134.32      4.37 o 
   6  11   1      132.11      141.19      2.18 o 
   7  11   1       66.55       74.26      1.53 o 
   8  11   1      100.07      111.03      1.82 o 
  -8  12   1        5.85        4.10      0.30 o 
  -7  12   1        0.21        0.60      0.49 o 
  -6  12   1       71.86       67.37      1.00 o 
  -4  12   1        4.08        2.49      0.50 o 
  -3  12   1       75.24       95.62      3.24 o 
  -2  12   1      107.38      117.43      2.97 o 
  -1  12   1        1.37        1.18      0.17 o 
   0  12   1        0.10        2.42      0.18 o 
   1  12   1        0.47        1.56      0.23 o 
   2  12   1      556.87      571.74      8.25 o 
   3  12   1       58.59       58.54      1.22 o 
   4  12   1      119.92      123.19      4.12 o 
   6  12   1       92.68       90.24      1.56 o 
   7  12   1      160.46      152.02      2.14 o 
  -7  13   1       38.52       42.61      1.12 o 
  -6  13   1        4.36        1.37      0.22 o 
  -5  13   1        1.55        1.74      0.50 o 
  -4  13   1     1550.04     1493.35     41.40 o 
  -3  13   1      164.05      176.92      5.50 o 
  -2  13   1     3785.21     3835.83    104.75 o 
  -1  13   1      369.33      347.02      5.03 o 
   0  13   1        1.80        3.10      0.30 o 
   1  13   1      503.13      494.50      8.39 o 
   2  13   1     1623.85     1694.47     26.29 o 
   3  13   1     2243.69     2191.71     28.44 o 
   4  13   1       36.39       29.99      1.18 o 
   5  13   1      109.71      102.92      2.99 o 
   6  13   1       21.97       24.85      0.69 o 
   7  13   1       98.24      102.89      1.63 o 
  -7  14   1       56.25       61.32      1.32 o 
  -6  14   1      402.48      401.88      4.27 o 
  -5  14   1      278.72      289.63      2.99 o 
  -4  14   1       21.37       17.67      1.12 o 
  -3  14   1      197.92      191.98      6.01 o 
  -2  14   1      708.08      696.39     19.62 o 
  -1  14   1      807.23      799.21     11.20 o 
   0  14   1     2357.80     2335.82     38.20 o 
   1  14   1      937.05      819.89     13.69 o 
   2  14   1      813.76      844.92     14.13 o 
   3  14   1       14.71       20.29      0.54 o 
   4  14   1        0.69        0.62      0.26 o 
   5  14   1     2019.86     1996.27     20.52 o 
   6  14   1        1.87        2.13      0.29 o 
   7  14   1       70.43       78.49      1.11 o 
  -7  15   1        0.25        2.06      0.45 o 
  -6  15   1      179.16      174.75      2.04 o 
  -5  15   1      394.81      378.23      3.78 o 
  -4  15   1        2.78        3.11      0.62 o 
  -3  15   1       33.80       41.08      1.87 o 
  -2  15   1      108.02      121.97      2.17 o 
  -1  15   1        0.69        1.15      0.53 o 
   0  15   1      104.72      114.19      2.55 o 
   1  15   1      218.39      214.70      4.47 o 
   2  15   1      432.35      456.11      7.16 o 
   3  15   1      253.63      250.40      3.57 o 
   4  15   1       20.70       19.19      0.83 o 
   5  15   1        4.58        9.92      0.42 o 
   6  15   1       81.10       76.39      1.15 o 
   7  15   1       18.55       18.10      0.42 o 
  -7  16   1        3.53        3.86      0.21 o 
  -6  16   1       59.99       78.02      1.08 o 
  -5  16   1        5.37        4.48      0.52 o 
  -4  16   1      399.65      370.54      7.55 o 
  -3  16   1        4.19        3.30      1.06 o 
  -2  16   1        5.95       10.24      1.43 o 
  -1  16   1      294.23      289.00      4.00 o 
   0  16   1       96.97       73.11      2.50 o 
   1  16   1     1033.31     1058.80     29.72 o 
   2  16   1      906.11      879.82     13.20 o 
   3  16   1        9.34        9.15      0.66 o 
   4  16   1       40.87       40.61      1.33 o 
   5  16   1       66.40       66.83      0.92 o 
   6  16   1       76.47       86.13      1.24 o 
   7  16   1      103.77      116.58      1.46 o 
  -7  17   1        0.51        0.60      0.12 o 
  -6  17   1        0.21        0.62      0.19 o 
  -5  17   1      134.38      142.86      1.97 o 
  -4  17   1      143.66      139.84      2.46 o 
  -3  17   1       53.54       50.20      1.50 o 
  -2  17   1       36.26       35.69      1.14 o 
  -1  17   1      457.73      488.62      7.76 o 
   0  17   1        1.57        3.23      0.44 o 
   1  17   1       26.41       24.43      0.99 o 
   2  17   1        0.03        0.75      0.29 o 
   3  17   1      181.57      187.69      3.23 o 
   4  17   1      205.60      203.56      2.40 o 
   5  17   1      297.08      306.19      3.09 o 
   6  17   1        5.19        5.47      0.35 o 
   7  17   1      165.27      180.73      2.41 o 
  -7  18   1        2.97        5.30      0.23 o 
  -6  18   1       70.23       78.67      1.10 o 
  -5  18   1      354.47      372.73      4.50 o 
  -4  18   1       71.92       65.83      0.93 o 
  -3  18   1       58.51       48.58      4.73 o 
  -2  18   1      728.37      681.44     13.23 o 
  -1  18   1        1.84        5.84      0.62 o 
   0  18   1      108.23      105.33      2.29 o 
   1  18   1       39.97       42.49      2.21 o 
   2  18   1      800.48      766.34     11.61 o 
   3  18   1      149.82      142.65      2.56 o 
   4  18   1      458.38      442.98      4.91 o 
   5  18   1      195.79      200.22      2.11 o 
   6  18   1       46.52       47.30      0.67 o 
  -6  19   1       91.10       94.22      1.38 o 
  -5  19   1      158.42      165.52      2.79 o 
  -4  19   1        7.94        9.57      1.31 o 
  -3  19   1      563.56      497.27      9.86 o 
  -2  19   1      414.43      401.76      8.37 o 
  -1  19   1       55.70       47.33      1.81 o 
   0  19   1        1.97        1.46      0.30 o 
   1  19   1      862.98      814.63     12.28 o 
   2  19   1        0.61        1.37      0.35 o 
   3  19   1      154.27      158.89      3.43 o 
   4  19   1       15.22       17.56      0.49 o 
   5  19   1        1.14        2.66      0.39 o 
   6  19   1      112.45      119.69      1.31 o 
  -6  20   1        0.27        1.28      0.60 o 
  -5  20   1       10.04       13.44      0.57 o 
  -4  20   1      144.42      136.11      3.12 o 
  -3  20   1       93.67       90.36      1.60 o 
  -2  20   1       58.02       57.14      1.63 o 
  -1  20   1        5.65        7.46      0.53 o 
   0  20   1        0.30        0.87      0.37 o 
   1  20   1       26.13       20.91      0.83 o 
   2  20   1       19.36       19.90      0.69 o 
   3  20   1        2.83        3.07      0.23 o 
   4  20   1        2.33        2.33      0.44 o 
   5  20   1      141.79      162.26      2.16 o 
   6  20   1        5.28        4.98      0.21 o 
  -6  21   1       82.41       88.72      1.21 o 
  -5  21   1        1.42        1.68      0.37 o 
  -4  21   1       57.77       48.08      1.49 o 
  -3  21   1      378.29      375.65      7.42 o 
  -2  21   1       80.02       61.32      1.72 o 
   0  21   1       27.93       33.85      1.62 o 
   1  21   1      276.27      253.89      4.95 o 
   2  21   1       16.71       20.13      0.54 o 
   3  21   1        8.79       10.03      0.43 o 
   4  21   1       26.31       24.66      0.83 o 
   5  21   1        2.24        3.63      0.23 o 
   6  21   1      198.12      195.08      4.07 o 
  -6  22   1        1.63        1.62      0.25 o 
  -5  22   1       15.09       17.31      0.55 o 
  -4  22   1       21.57       20.53      1.49 o 
  -3  22   1       13.08       13.68      0.75 o 
  -2  22   1        7.99        4.79      0.62 o 
  -1  22   1      221.44      193.53      2.65 o 
   0  22   1       11.26       14.93      0.66 o 
   1  22   1       17.14       13.78      0.43 o 
   2  22   1       88.67       86.10      1.70 o 
   3  22   1       74.81       67.05      1.74 o 
   4  22   1       33.68       32.24      1.12 o 
   5  22   1        0.15        0.00      0.25 o 
  -5  23   1      101.09      106.44      2.37 o 
  -4  23   1       83.86       80.41      1.99 o 
  -3  23   1       33.97       36.72      1.24 o 
  -2  23   1      144.15      136.06      2.43 o 
  -1  23   1      390.07      346.17      5.64 o 
   0  23   1      313.09      274.73      4.44 o 
   1  23   1       85.45       80.38      1.36 o 
   2  23   1       33.65       34.64      1.80 o 
   3  23   1      373.77      360.46      7.04 o 
   4  23   1       54.10       58.67      1.62 o 
   5  23   1      107.37      101.35      2.25 o 
  -5  24   1        2.70        3.98      0.37 o 
  -4  24   1       57.58       51.58      1.37 o 
  -3  24   1       18.11       25.26      1.00 o 
  -2  24   1       14.95       16.30      0.62 o 
  -1  24   1      364.20      341.44      4.40 o 
   0  24   1       27.05       25.82      0.79 o 
   1  24   1       13.54       12.28      0.57 o 
   2  24   1      119.14      111.06      2.62 o 
   3  24   1       32.27       31.99      1.12 o 
   4  24   1        0.11        0.25      0.25 o 
   5  24   1       43.72       53.18      1.37 o 
  -4  25   1       14.42       10.45      0.50 o 
  -2  25   1      106.34      105.24      1.94 o 
  -1  25   1       19.46       16.01      0.48 o 
   0  25   1      159.24      162.37      2.28 o 
   1  25   1        8.04        4.93      0.35 o 
   2  25   1       45.86       40.97      1.25 o 
   3  25   1      168.07      162.63      3.38 o 
   4  25   1       62.83       56.95      1.50 o 
  -4  26   1        2.81        2.74      0.25 o 
  -2  26   1        0.04        1.10      0.81 o 
  -1  26   1        1.41        1.45      0.26 o 
   0  26   1       49.80       45.75      0.84 o 
   1  26   1      347.46      336.78      5.29 o 
   2  26   1        2.25        2.74      0.37 o 
   3  26   1       14.56       13.19      0.62 o 
   4  26   1        0.48        0.12      0.25 o 
  -2  27   1        1.50        2.22      0.31 o 
  -1  27   1      189.87      175.63      2.92 o 
   0  27   1      161.35      148.32      2.07 o 
   1  27   1       67.87       68.35      1.41 o 
   3  27   1      177.91      167.67      3.38 o 
  -2  28   1        2.26        3.98      0.31 o 
  -1  28   1        3.25        4.54      0.35 o 
   0  28   1      187.27      172.91      2.83 o 
   1  28   1        9.02        8.31      0.33 o 
   3  28   1        0.17        0.37      0.25 o 
  -2  29   1       10.62       11.07      0.62 o 
  -1  29   1       15.53       17.43      0.53 o 
   0  29   1        2.13        3.22      0.93 o 
   1  29   1        4.95        4.66      0.26 o 
  -1  30   1        1.57        1.50      0.31 o 
   0  30   1        0.81        0.68      0.18 o 
  -8   0   2      488.60      498.17     66.12 o 
  -7   0   2      262.36      287.65     15.13 o 
  -6   0   2      540.18      484.48     12.63 o 
  -5   0   2      389.21      362.46      9.44 o 
  -4   0   2      902.38      820.63     22.09 o 
  -3   0   2     2952.37     2755.63     93.81 o 
  -2   0   2      569.60      487.25     16.81 o 
  -1   0   2     5408.05     5320.99    181.51 o 
   0   0   2       65.12       66.90      2.50 o 
   1   0   2     4124.21     4690.41    160.26 o 
   2   0   2     1324.01     1264.45     43.22 o 
   3   0   2     3748.39     3722.09     89.96 o 
   4   0   2     3649.34     3735.76     64.60 o 
   5   0   2      144.72      119.50      2.60 o 
   6   0   2     2271.62     2326.54     34.22 o 
   7   0   2      183.69      201.82      5.27 o 
   8   0   2        8.64       11.80      0.73 o 
  -8   1   2        6.00        6.30      0.60 o 
  -7   1   2      160.15      160.66      5.29 o 
  -6   1   2        3.96        4.66      0.50 o 
  -5   1   2      507.54      431.65      7.86 o 
  -4   1   2       49.60       45.64      0.93 o 
  -3   1   2      674.61      652.77     15.98 o 
  -2   1   2       32.71       30.34      0.97 o 
  -1   1   2     2569.72     2580.55     64.51 o 
   0   1   2     3172.64     3085.20    108.14 o 
   1   1   2     1118.82     1190.56     28.72 o 
   2   1   2        0.73       13.84      0.57 o 
   3   1   2     5318.83     5479.24     93.88 o 
   4   1   2       17.85        6.91      0.44 o 
   5   1   2       14.65       18.94      1.19 o 
   6   1   2      157.10      146.08      1.90 o 
   7   1   2        0.13        2.09      0.40 o 
   8   1   2        3.43        5.59      0.41 o 
  -8   2   2        7.94        6.59      0.53 o 
  -7   2   2       50.88       47.77      1.16 o 
  -6   2   2      696.86      641.51     11.62 o 
  -5   2   2       59.56       44.53      1.19 o 
  -4   2   2     1931.24     1737.42     33.61 o 
  -3   2   2      526.65      458.20     11.33 o 
  -2   2   2       33.49       27.68      0.92 o 
  -1   2   2     6125.17     6147.51    148.35 o 
   0   2   2      112.00      114.84      6.71 o 
   1   2   2      796.19      782.93     18.94 o 
   2   2   2      133.93      132.63      2.82 o 
   3   2   2     2404.02     2499.33     42.57 o 
   4   2   2      414.25      424.60      5.49 o 
   5   2   2      152.64      150.84      2.23 o 
   6   2   2     1027.25      976.13     10.39 o 
   7   2   2      544.61      549.91     10.02 o 
   8   2   2       10.30       13.54      0.60 o 
  -8   3   2        2.07        3.88      1.06 o 
  -7   3   2       14.07       10.39      0.48 o 
  -6   3   2        2.48        6.96      0.75 o 
  -5   3   2       13.47       11.07      0.53 o 
  -4   3   2      148.27      130.78      2.61 o 
  -3   3   2     2825.82     2901.61     87.57 o 
  -2   3   2       66.10       59.28      1.59 o 
  -1   3   2    20141.81    20283.77    685.85 o 
   0   3   2     9173.18     9026.13    192.67 o 
   1   3   2      660.58      633.63     12.53 o 
   2   3   2      266.99      258.86      5.26 o 
   3   3   2     2387.20     2467.62     39.27 o 
   4   3   2       40.78       35.39      1.01 o 
   5   3   2     1261.50     1238.15     15.47 o 
   6   3   2      158.00      143.64      1.85 o 
   7   3   2        7.29        5.84      0.56 o 
   8   3   2      204.36      201.22      3.93 o 
  -8   4   2        8.47       13.19      1.05 o 
  -7   4   2       75.12       63.14      2.01 o 
  -6   4   2     1019.41      897.98     22.66 o 
  -5   4   2      609.80      595.26     15.21 o 
  -4   4   2        2.56        7.59      0.62 o 
  -3   4   2      546.56      578.43     20.23 o 
  -2   4   2     1558.78     1708.19     50.59 o 
  -1   4   2    12360.74    13224.77    497.86 o 
   0   4   2    39631.15    31917.82   1157.98 o 
   1   4   2     1061.28     1190.51     23.43 o 
   2   4   2        1.27        5.96      0.41 o 
   3   4   2     3201.76     3452.45     54.75 o 
   4   4   2      416.62      431.54      5.58 o 
   5   4   2      194.37      178.13      2.56 o 
   6   4   2       73.18       82.74      2.14 o 
   7   4   2       16.23       13.31      0.79 o 
   8   4   2       19.16       23.75      0.80 o 
  -8   5   2      134.18      126.31      4.41 o 
  -7   5   2      492.78      459.87     14.57 o 
  -6   5   2       22.86       25.63      1.37 o 
  -5   5   2     1124.93      929.83     23.29 o 
  -4   5   2       46.07       33.50      1.37 o 
  -3   5   2      753.99      724.65     25.25 o 
  -2   5   2      386.36      434.58     13.25 o 
  -1   5   2      975.30      925.46     27.10 o 
   0   5   2    29653.86    25764.92    945.93 o 
   1   5   2     5771.10     5825.42    134.23 o 
   2   5   2     5070.33     5677.32    102.81 o 
   3   5   2     1504.47     1515.80     27.51 o 
   4   5   2       82.58       71.78      1.72 o 
   5   5   2      523.47      533.43      9.83 o 
   6   5   2      624.61      594.00      7.69 o 
   7   5   2       69.73       66.58      1.68 o 
   8   5   2      151.21      165.67      4.27 o 
  -8   6   2        2.98        5.00      0.89 o 
  -7   6   2      180.28      175.64      3.27 o 
  -6   6   2      305.87      272.50     11.17 o 
  -5   6   2        0.39        1.12      0.37 o 
  -4   6   2       16.86        8.96      0.62 o 
  -3   6   2      514.59      524.47     13.83 o 
  -2   6   2       35.02       38.49      1.87 o 
  -1   6   2     3480.06     3574.13    103.55 o 
   0   6   2     1792.00     1894.00     64.56 o 
   1   6   2      122.62      142.92      3.34 o 
   2   6   2      180.25      184.46      4.31 o 
   3   6   2      309.88      333.00      4.75 o 
   4   6   2      214.86      233.54      4.52 o 
   5   6   2        4.89        6.48      0.53 o 
   6   6   2      400.63      399.72      5.02 o 
   7   6   2       51.06       53.71      1.44 o 
   8   6   2        2.02        2.68      0.50 o 
  -8   7   2      156.21      153.82      6.19 o 
  -7   7   2      124.74      133.34      3.46 o 
  -6   7   2      131.27      114.94      4.32 o 
  -5   7   2     1250.74     1078.66     26.98 o 
  -4   7   2       83.22       87.54      2.74 o 
  -3   7   2      156.43      121.32      3.19 o 
  -2   7   2      270.29      279.86      6.32 o 
  -1   7   2     3342.09     3436.88    117.15 o 
   0   7   2      220.04      247.31      8.94 o 
   1   7   2     2440.16     2409.88     51.37 o 
   2   7   2     3463.87     3620.06     77.22 o 
   3   7   2      308.63      281.67      4.03 o 
   4   7   2       34.73       29.07      0.76 o 
   5   7   2        2.19        6.35      0.53 o 
   6   7   2      493.70      508.35      5.48 o 
   7   7   2       84.11       91.16      2.74 o 
   8   7   2       43.55       42.84      2.62 o 
  -8   8   2       79.75       88.56      2.43 o 
  -7   8   2      337.79      361.13      8.41 o 
  -6   8   2      152.48      132.91      1.50 o 
  -5   8   2      167.11      151.23      4.37 o 
  -4   8   2      134.81      136.53      3.87 o 
  -3   8   2      716.17      674.55     13.11 o 
  -2   8   2      203.74      203.36      4.73 o 
  -1   8   2      970.79      924.68     31.89 o 
   0   8   2      654.16      779.12     26.98 o 
   1   8   2      168.77      161.89      2.95 o 
   2   8   2       55.46       63.00      1.28 o 
   3   8   2        6.72        9.44      0.38 o 
   4   8   2     1471.96     1588.79     23.49 o 
   5   8   2      202.71      231.66      4.64 o 
   6   8   2       45.72       54.58      0.89 o 
   7   8   2       25.15       21.42      0.61 o 
   8   8   2        0.23        4.35      1.24 o 
  -8   9   2       15.90       19.78      0.57 o 
  -7   9   2      392.41      382.56      5.93 o 
  -6   9   2        8.83        8.36      0.29 o 
  -5   9   2       50.02       41.60      1.62 o 
  -4   9   2     1094.21     1041.23     25.88 o 
  -3   9   2        0.45        1.36      0.50 o 
  -2   9   2     1413.35     1453.85     39.97 o 
  -1   9   2     1564.80     1607.49     33.07 o 
   0   9   2     1586.46     1841.77     37.78 o 
   1   9   2       73.50       71.21      1.94 o 
   2   9   2     1205.30     1268.57     17.92 o 
   3   9   2        8.01        2.74      0.50 o 
   4   9   2     1264.20     1270.31     18.89 o 
   5   9   2      767.14      729.64     13.22 o 
   6   9   2        0.66        0.36      0.17 o 
   7   9   2        4.82        6.17      0.81 o 
   8   9   2       33.76       29.51      1.99 o 
  -8  10   2        1.10        1.84      0.38 o 
  -7  10   2       81.02       92.02      2.06 o 
  -6  10   2      301.24      307.02      3.79 o 
  -5  10   2      526.67      442.95     11.49 o 
  -4  10   2     2950.88     2729.92     66.89 o 
  -3  10   2     1413.04     1522.09     42.01 o 
  -2  10   2        3.68        2.70      0.32 o 
  -1  10   2     1961.88     1899.71     31.21 o 
   0  10   2     3331.21     3542.82     84.05 o 
   1  10   2      805.61      906.97     12.90 o 
   2  10   2     1320.64     1268.97     19.30 o 
   3  10   2      638.80      624.66     17.67 o 
   4  10   2      181.05      167.71      5.38 o 
   5  10   2       98.98       96.05      2.25 o 
   6  10   2      177.22      158.93      1.99 o 
   7  10   2      329.58      369.12      5.59 o 
   8  10   2       33.97       36.11      2.24 o 
  -8  11   2        0.16        0.16      0.24 o 
  -7  11   2        1.97        2.80      0.45 o 
  -6  11   2       30.64       33.37      0.70 o 
  -5  11   2       23.36       25.26      1.24 o 
  -4  11   2       78.06       81.15      2.99 o 
  -3  11   2      391.74      418.91     12.10 o 
  -2  11   2       98.27       89.58      3.93 o 
  -1  11   2     1136.79     1186.17     19.57 o 
   0  11   2     1369.81     1535.61     22.61 o 
   1  11   2      216.55      192.71      2.95 o 
   2  11   2     1192.47     1301.18     20.24 o 
   3  11   2       18.34       11.59      0.47 o 
   4  11   2      296.12      313.36      9.41 o 
   5  11   2      646.74      603.75     17.11 o 
   6  11   2      102.24       98.23      1.90 o 
   7  11   2       30.03       27.82      0.78 o 
  -8  12   2      102.35      101.95      1.81 o 
  -7  12   2        2.11        3.95      0.22 o 
  -6  12   2      655.62      624.89      6.45 o 
  -4  12   2     1476.99     1484.89     41.19 o 
  -3  12   2      662.85      628.59     17.79 o 
  -2  12   2      206.02      229.64      6.89 o 
  -1  12   2      357.99      360.35      6.17 o 
   0  12   2     1515.39     1612.62     31.94 o 
   1  12   2     2483.31     2523.60     41.28 o 
   2  12   2     1928.13     1990.87     30.79 o 
   3  12   2       15.84       34.38      0.73 o 
   4  12   2        2.79        5.60      0.75 o 
   5  12   2       33.19       30.50      1.37 o 
   6  12   2      600.54      639.33      7.93 o 
   7  12   2      340.76      356.82      5.38 o 
  -7  13   2      195.41      207.68      2.30 o 
  -6  13   2        4.94        7.85      0.44 o 
  -5  13   2      142.19      133.48      3.62 o 
  -4  13   2      358.37      372.98     11.06 o 
  -3  13   2       20.06       20.66      1.24 o 
  -2  13   2      769.15      792.01     22.21 o 
  -1  13   2        0.19        2.39      0.75 o 
   0  13   2       14.35       16.65      0.54 o 
   1  13   2       58.98       56.96      2.06 o 
   2  13   2      209.49      184.10      3.31 o 
   3  13   2      618.03      623.81      8.42 o 
   4  13   2       10.62       10.32      0.87 o 
   5  13   2      433.16      438.10      5.82 o 
   6  13   2       68.47       71.86      1.29 o 
   7  13   2        1.24        2.41      0.27 o 
  -7  14   2       37.56       47.94      0.74 o 
  -6  14   2       80.20       87.42      1.19 o 
  -5  14   2       19.27       19.43      0.47 o 
  -4  14   2      122.60       95.23      3.49 o 
  -3  14   2      570.87      586.88     16.84 o 
  -2  14   2       11.52       13.56      0.87 o 
  -1  14   2     1542.89     1467.55     27.63 o 
   0  14   2       40.83       47.30      1.27 o 
   1  14   2      173.60      168.48      3.58 o 
   2  14   2       18.71       22.86      0.55 o 
   3  14   2       36.21       45.64      1.07 o 
   4  14   2      362.24      343.64     10.31 o 
   5  14   2      192.38      186.19      2.34 o 
   6  14   2      214.40      210.23      2.55 o 
   7  14   2       95.54      106.17      1.56 o 
  -7  15   2      246.80      255.00      3.22 o 
  -6  15   2       13.98       17.64      0.68 o 
  -5  15   2      117.79      120.90      1.53 o 
  -4  15   2      606.35      595.93     17.09 o 
  -3  15   2       24.10       23.52      1.37 o 
  -2  15   2     1173.25     1099.28     30.71 o 
  -1  15   2      396.82      387.27      6.17 o 
   0  15   2      666.18      650.69     15.39 o 
   1  15   2       39.86       47.95      1.61 o 
   2  15   2       74.57       77.01      1.53 o 
   3  15   2     1328.08     1335.53     19.83 o 
   4  15   2       75.62       79.64      3.12 o 
   5  15   2      321.54      329.10      3.82 o 
   6  15   2      200.43      204.98      2.48 o 
   7  15   2        0.07        0.42      0.16 o 
  -7  16   2       72.76       62.95      0.86 o 
  -6  16   2       38.97       45.80      0.74 o 
  -5  16   2       38.15       37.62      0.78 o 
  -4  16   2        0.11        2.86      0.62 o 
  -3  16   2       81.14       80.40      2.99 o 
  -2  16   2      114.80      102.59      3.62 o 
  -1  16   2       43.92       48.71      1.10 o 
   0  16   2        2.33        3.07      0.30 o 
   1  16   2      139.85      140.33      2.41 o 
   2  16   2       34.04       34.83      0.88 o 
   3  16   2      638.74      676.97     10.31 o 
   4  16   2      674.13      634.28      8.66 o 
   5  16   2       39.88       44.17      0.68 o 
   6  16   2        0.02        0.25      0.18 o 
   7  16   2        0.51        0.79      0.14 o 
  -7  17   2       47.89       51.26      0.71 o 
  -6  17   2      149.08      172.81      1.98 o 
  -5  17   2        3.64        7.15      0.63 o 
  -4  17   2        0.38        0.97      0.23 o 
  -3  17   2        1.07        3.23      0.44 o 
  -2  17   2     1107.83     1062.35     20.23 o 
  -1  17   2      601.25      613.58     11.94 o 
   0  17   2      575.65      520.53     16.71 o 
   1  17   2        5.98        7.87      0.80 o 
   2  17   2      770.94      776.33     11.71 o 
   3  17   2     1501.23     1474.50     21.91 o 
   4  17   2      244.82      263.63      2.40 o 
   5  17   2      280.48      291.18      2.95 o 
   6  17   2        2.29        3.22      0.26 o 
   7  17   2        1.88        4.66      0.26 o 
  -6  18   2      110.49      109.82      1.92 o 
  -5  18   2        0.15        0.62      0.22 o 
  -4  18   2      331.66      304.42      4.35 o 
  -3  18   2      257.86      220.68      4.77 o 
  -2  18   2      273.28      271.78      5.67 o 
  -1  18   2       70.45       76.71      1.98 o 
   0  18   2      435.44      420.07      7.73 o 
   1  18   2      126.66      116.75      2.12 o 
   2  18   2      313.90      295.07      4.76 o 
   3  18   2      286.25      281.48      3.24 o 
   4  18   2       14.96       18.44      0.39 o 
   5  18   2        7.44        5.98      0.26 o 
   6  18   2        2.67        3.41      0.26 o 
  -6  19   2        3.79        5.17      0.35 o 
  -5  19   2      214.06      230.14      2.89 o 
  -4  19   2        2.65        3.40      0.37 o 
  -3  19   2      530.79      484.17      9.62 o 
  -2  19   2       59.00       55.30      1.62 o 
  -1  19   2        9.28       12.76      0.66 o 
   0  19   2      856.85      876.59     15.60 o 
   1  19   2      411.43      397.25      7.41 o 
   2  19   2      925.70      914.20     13.79 o 
   3  19   2     1244.30     1230.44     13.65 o 
   4  19   2      167.36      168.27      1.84 o 
   5  19   2      113.00      120.82      1.50 o 
   6  19   2       89.50       97.63      1.43 o 
  -6  20   2       47.76       62.46      1.22 o 
  -5  20   2        0.06        0.72      0.21 o 
  -4  20   2       42.64       56.53      1.14 o 
  -3  20   2      270.42      255.70      2.78 o 
  -2  20   2      344.24      319.26      4.76 o 
  -1  20   2      111.47       84.20      2.11 o 
   0  20   2       69.60       70.89      1.76 o 
   1  20   2      260.85      245.71      4.81 o 
   2  20   2     1023.47      997.43     15.00 o 
   3  20   2       34.22       38.63      1.18 o 
   4  20   2      665.17      642.74     14.83 o 
   5  20   2       83.17       79.93      1.03 o 
   6  20   2       49.81       52.63      1.06 o 
  -6  21   2       25.10       29.84      0.93 o 
  -5  21   2       74.54       75.78      1.87 o 
  -4  21   2       34.02       32.74      1.12 o 
  -3  21   2      534.37      503.52      7.77 o 
  -2  21   2        8.51       10.35      0.56 o 
  -1  21   2       20.03       13.78      0.60 o 
   0  21   2      261.99      263.67      5.12 o 
   1  21   2      172.29      173.95      3.61 o 
   2  21   2       62.70       67.07      1.22 o 
   3  21   2        1.29        2.71      0.30 o 
   4  21   2        1.99        2.86      0.37 o 
   5  21   2        5.80        6.24      0.39 o 
  -5  22   2        0.69        3.11      0.37 o 
  -4  22   2      184.88      182.94      3.88 o 
  -3  22   2      569.07      546.35     16.06 o 
  -2  22   2       37.23       40.44      1.01 o 
  -1  22   2      868.20      766.77      9.40 o 
   0  22   2       20.36       18.20      0.61 o 
   1  22   2      132.45      109.06      1.43 o 
   2  22   2      144.00      132.37      2.37 o 
   3  22   2      259.20      245.13      3.97 o 
   4  22   2      277.45      278.03      5.52 o 
   5  22   2       21.78       18.67      0.75 o 
  -5  23   2        0.15        2.61      0.37 o 
  -4  23   2        0.17        0.99      0.37 o 
  -3  23   2      119.11      120.05      3.12 o 
  -2  23   2       11.31       11.01      0.53 o 
  -1  23   2       11.34       14.19      0.47 o 
   0  23   2      375.17      333.71      4.28 o 
   1  23   2       19.25       16.21      0.43 o 
   2  23   2      149.73      150.14      4.56 o 
   3  23   2       40.68       38.27      0.99 o 
   4  23   2        7.81        9.95      0.62 o 
   5  23   2       18.09       22.77      0.75 o 
  -5  24   2       12.63       11.94      0.50 o 
  -4  24   2      492.62      499.65      9.48 o 
  -3  24   2      191.06      176.23      4.13 o 
  -2  24   2       86.35       76.28      1.54 o 
  -1  24   2        1.89        2.26      0.18 o 
   1  24   2      266.22      241.78      2.75 o 
   2  24   2       85.22       75.78      1.99 o 
   3  24   2       15.42       13.93      0.62 o 
   4  24   2        4.40        7.21      0.50 o 
   5  24   2        0.24        0.75      0.25 o 
  -4  25   2       76.18       72.06      1.62 o 
  -3  25   2      247.89      234.73      5.39 o 
  -2  25   2       72.74       80.20      2.37 o 
  -1  25   2        0.93        0.70      0.18 o 
   0  25   2       33.74       29.59      0.64 o 
   1  25   2       31.85       28.16      0.55 o 
   2  25   2      214.72      213.66      4.38 o 
   3  25   2       64.03       58.81      1.50 o 
   4  25   2       31.58       29.63      0.87 o 
  -3  26   2      299.07      303.41      6.66 o 
  -2  26   2        4.28        5.72      0.44 o 
  -1  26   2       16.08       21.36      0.70 o 
   0  26   2        1.21        1.36      0.50 o 
   1  26   2       14.11       13.89      0.40 o 
   2  26   2      104.19      105.42      2.37 o 
   3  26   2       44.56       46.95      1.25 o 
  -3  27   2      181.50      175.97      4.00 o 
  -2  27   2      259.74      241.93      5.39 o 
  -1  27   2       11.24        7.91      0.44 o 
   0  27   2       59.24       57.58      0.98 o 
   1  27   2       59.70       54.09      0.91 o 
   2  27   2       37.20       35.86      1.00 o 
   3  27   2      241.41      232.45      4.52 o 
  -2  28   2        0.16        0.62      0.25 o 
  -1  28   2        2.96        4.98      0.35 o 
   0  28   2       42.28       40.65      1.49 o 
   1  28   2       23.71       24.08      0.57 o 
   2  28   2       27.78       23.53      0.53 o 
  -2  29   2      120.19      111.57      2.62 o 
  -1  29   2        3.26        3.61      0.37 o 
   0  29   2      209.08      178.44      2.84 o 
   1  29   2       35.13       37.19      0.62 o 
  -8   1   3      313.31      305.34      6.44 o 
  -7   1   3      181.87      143.45      6.62 o 
  -6   1   3      105.42       88.69      1.60 o 
  -5   1   3       69.62       57.23      1.45 o 
  -4   1   3      311.22      292.73      5.51 o 
  -3   1   3       15.93       28.85      1.24 o 
  -2   1   3      669.34      672.75     23.21 o 
  -1   1   3     1517.64     1286.59     43.92 o 
   0   1   3      821.82      878.30     30.05 o 
   1   1   3       84.64       99.61      2.87 o 
   2   1   3      106.77       94.16      1.74 o 
   3   1   3     1944.40     1865.92     17.47 o 
   4   1   3      354.82      329.95      4.70 o 
   5   1   3      751.14      720.66      9.22 o 
   6   1   3        0.48        2.13      0.22 o 
   7   1   3      208.09      232.78      4.19 o 
   8   1   3      281.27      314.66     13.57 o 
  -8   2   3       65.47       61.61      1.91 o 
  -7   2   3       27.15       26.86      0.97 o 
  -6   2   3      121.72       95.60      1.72 o 
  -5   2   3       79.42       68.88      1.67 o 
  -4   2   3        2.36        1.18      0.26 o 
  -3   2   3       50.80       57.20      2.03 o 
  -2   2   3       67.98       73.83      2.02 o 
  -1   2   3     2149.52     2025.32     69.02 o 
   0   2   3     2447.28     2546.23     87.39 o 
   1   2   3     1323.62     1292.08     27.75 o 
   2   2   3      269.00      265.48      4.72 o 
   3   2   3       56.99       58.23      1.04 o 
   4   2   3      254.36      266.32      3.60 o 
   5   2   3      217.71      217.93      3.10 o 
   6   2   3      524.31      502.80      5.38 o 
   7   2   3       96.03       98.62      2.23 o 
   8   2   3       59.03       72.53      3.74 o 
  -8   3   3        5.35        7.76      0.45 o 
  -7   3   3      223.09      186.80      3.10 o 
  -6   3   3     1203.04     1022.22     17.00 o 
  -5   3   3      329.80      279.12      5.33 o 
  -4   3   3      771.28      739.47     13.13 o 
  -3   3   3      261.48      211.75      3.85 o 
  -2   3   3       58.46       74.38      2.06 o 
  -1   3   3      214.12      182.71      6.66 o 
   0   3   3      130.78      142.90      5.26 o 
   1   3   3        0.36        0.56      0.25 o 
   2   3   3      399.76      403.53      7.04 o 
   3   3   3        8.96        8.46      0.27 o 
   4   3   3      131.72      111.14      1.72 o 
   5   3   3       11.02       13.59      0.84 o 
   6   3   3       93.82      104.15      1.40 o 
   7   3   3       11.84       12.68      0.65 o 
   8   3   3      222.95      281.57     12.29 o 
  -8   4   3        1.47        3.11      0.34 o 
  -7   4   3        1.08        3.58      0.35 o 
  -6   4   3      278.51      249.45      3.59 o 
  -5   4   3      688.69      614.53     15.74 o 
  -4   4   3      898.46      781.16     13.86 o 
  -3   4   3     2606.70     2679.27     57.59 o 
  -2   4   3      208.24      209.47      5.16 o 
  -1   4   3      651.40      563.47     19.65 o 
   0   4   3      209.59      188.59      6.91 o 
   1   4   3     4390.71     4450.00     95.85 o 
   2   4   3      760.08      844.54     14.41 o 
   3   4   3      244.04      212.62      2.50 o 
   4   4   3       29.38       43.52      0.85 o 
   5   4   3      297.66      285.73      3.93 o 
   6   4   3       55.60       63.12      1.35 o 
   7   4   3        6.81        9.62      0.58 o 
   8   4   3      139.64      128.87      6.00 o 
  -8   5   3       24.91       26.68      0.80 o 
  -7   5   3      282.24      218.75      7.31 o 
  -6   5   3        5.35        3.47      0.34 o 
  -5   5   3      424.68      388.72     10.20 o 
  -4   5   3        7.93        5.72      0.50 o 
  -3   5   3       17.77       16.47      0.69 o 
  -2   5   3       22.20       15.13      0.69 o 
  -1   5   3      144.95      156.80      8.39 o 
   0   5   3     3117.68     3051.95    104.30 o 
   1   5   3       18.65       16.88      1.45 o 
   2   5   3      217.00      220.47      5.09 o 
   3   5   3      222.01      232.41      3.22 o 
   4   5   3        7.39        8.28      0.53 o 
   5   5   3      906.39      928.99     16.66 o 
   6   5   3       16.96       14.42      0.95 o 
   7   5   3       41.18       46.94      1.68 o 
   8   5   3        5.57        4.85      0.87 o 
  -8   6   3        5.94        6.47      0.50 o 
  -7   6   3        7.07        6.81      0.86 o 
  -6   6   3      499.74      395.93      9.29 o 
  -5   6   3      251.82      207.88      5.89 o 
  -4   6   3      533.48      521.07     13.29 o 
  -3   6   3     3729.17     3490.26     80.51 o 
  -2   6   3     5417.87     5223.73    214.58 o 
  -1   6   3        1.33       14.92      0.99 o 
   0   6   3     1806.32     1918.94     65.51 o 
   1   6   3       86.55       57.08      1.05 o 
   2   6   3       73.06       61.64      1.32 o 
   3   6   3      769.45      782.09     11.75 o 
   4   6   3      958.57      938.55     16.72 o 
   5   6   3        1.80        4.99      0.53 o 
   6   6   3      186.77      197.13      3.23 o 
   7   6   3        3.63        8.95      1.87 o 
   8   6   3        0.21        0.37      0.87 o 
  -8   7   3       13.92       18.23      0.62 o 
  -7   7   3        0.65        1.24      0.56 o 
  -6   7   3       73.12       59.00      0.91 o 
  -5   7   3      136.48      108.51      3.37 o 
  -4   7   3       37.96       44.95      1.62 o 
  -3   7   3      184.24      198.27      3.41 o 
  -2   7   3       53.47       56.83      2.74 o 
  -1   7   3      351.42      333.30     12.00 o 
   0   7   3     2459.11     2669.40     67.77 o 
   1   7   3     1437.55     1468.54     20.71 o 
   2   7   3       52.94       74.74      1.58 o 
   3   7   3      105.69      124.68      2.97 o 
   4   7   3      142.41      147.93      2.62 o 
   5   7   3       10.18       10.35      0.66 o 
   6   7   3      191.35      202.90      3.30 o 
   7   7   3        3.57        4.48      1.49 o 
   8   7   3       39.95       51.06      2.86 o 
  -8   8   3       18.30       20.03      1.32 o 
  -7   8   3      159.62      163.79      1.87 o 
  -6   8   3      239.37      205.15      2.41 o 
  -5   8   3        3.73        2.98      0.50 o 
  -4   8   3       87.41       72.83      2.37 o 
  -3   8   3       98.98      106.71      2.33 o 
  -2   8   3     2316.06     2419.01     51.44 o 
  -1   8   3      576.33      499.58     10.99 o 
   0   8   3     1397.84     1471.48     24.09 o 
   1   8   3      656.30      726.09     10.36 o 
   2   8   3     1722.90     1761.58     29.75 o 
   3   8   3      305.46      294.56      4.90 o 
   4   8   3     2905.84     3002.10     43.99 o 
   5   8   3        3.93        4.13      0.52 o 
   6   8   3      132.57      126.52      1.78 o 
   7   8   3       30.82       32.24      2.49 o 
  -8   9   3       28.94       29.03      1.32 o 
  -7   9   3        9.02        7.92      0.48 o 
  -6   9   3       89.31       70.61      0.92 o 
  -5   9   3      376.67      355.97      9.43 o 
  -4   9   3       68.84       53.21      1.87 o 
  -3   9   3      548.47      472.38      8.96 o 
  -2   9   3      920.63      930.98     20.21 o 
  -1   9   3       92.25       85.57      2.25 o 
   0   9   3      584.83      571.56      9.57 o 
   1   9   3      429.41      531.37      7.70 o 
   2   9   3      473.04      408.81      6.59 o 
   3   9   3       10.21        6.22      0.50 o 
   4   9   3        6.05        7.26      0.89 o 
   5   9   3      374.77      385.63      7.33 o 
   6   9   3       45.24       49.29      0.90 o 
   7   9   3       22.81       32.59      0.83 o 
  -8  10   3       33.50       33.50      0.99 o 
  -7  10   3        3.06        6.79      0.27 o 
  -6  10   3       21.00       15.75      0.52 o 
  -5  10   3      715.79      623.90     16.00 o 
  -4  10   3       46.44       51.56      1.87 o 
  -3  10   3      293.91      289.72      8.54 o 
  -2  10   3      236.02      227.02      6.77 o 
  -1  10   3     1183.97     1169.20     19.28 o 
   0  10   3      697.07      713.78     11.89 o 
   1  10   3      796.94      860.55     12.30 o 
   2  10   3       29.15       23.80      0.71 o 
   3  10   3       94.85      100.79      2.49 o 
   4  10   3       17.29       27.37      1.49 o 
   5  10   3        5.98        7.59      0.57 o 
   6  10   3       43.65       53.83      1.23 o 
   7  10   3        2.37        3.73      0.41 o 
  -7  11   3       12.24       13.03      0.37 o 
  -6  11   3      534.27      494.88      4.84 o 
  -5  11   3      156.40      131.61      2.60 o 
  -3  11   3     1021.94      968.88     27.11 o 
  -2  11   3       40.04       26.28      1.25 o 
  -1  11   3      354.74      319.36      7.87 o 
   0  11   3      324.09      378.42      6.53 o 
   1  11   3        3.90        9.14      0.44 o 
   2  11   3       94.49       82.07      1.93 o 
   3  11   3      117.77      128.25      5.24 o 
   4  11   3      163.56      174.33      5.62 o 
   5  11   3      220.69      217.33      3.56 o 
   6  11   3      193.29      201.90      3.32 o 
   7  11   3      154.64      166.95      2.21 o 
  -7  12   3       10.52       12.23      0.33 o 
  -6  12   3        4.64        3.85      0.25 o 
  -5  12   3        0.20        0.92      0.31 o 
  -4  12   3      141.08      133.87      4.50 o 
  -3  12   3      271.08      276.58      8.28 o 
  -2  12   3        9.58        6.22      0.62 o 
  -1  12   3       14.47       16.68      0.66 o 
   0  12   3      406.32      486.69     12.87 o 
   1  12   3       71.96       67.79      1.63 o 
   2  12   3      392.28      419.89      5.73 o 
   3  12   3       63.68       66.20      1.33 o 
   4  12   3       12.97       15.67      1.12 o 
   5  12   3       85.04       87.52      3.89 o 
   6  12   3       21.29       23.57      0.60 o 
   7  12   3        0.04        1.05      0.18 o 
  -7  13   3       22.32       23.94      0.46 o 
  -6  13   3       94.71       98.49      1.30 o 
  -5  13   3      703.64      664.59      6.77 o 
  -4  13   3      372.71      343.51     10.18 o 
  -3  13   3       47.49       38.86      1.74 o 
  -2  13   3       61.43       56.07      2.24 o 
  -1  13   3      233.09      243.39      5.01 o 
   0  13   3      900.76      827.69     21.54 o 
   1  13   3      273.25      296.71      5.94 o 
   2  13   3      156.73      142.62      2.16 o 
   3  13   3        7.87        8.05      0.53 o 
   4  13   3       40.35       35.48      1.74 o 
   5  13   3       37.52       51.19      0.90 o 
   6  13   3        5.11        5.52      0.46 o 
   7  13   3      314.93      343.58      4.38 o 
  -7  14   3      171.05      187.03      2.08 o 
  -6  14   3      139.20      158.59      1.87 o 
  -5  14   3      300.27      283.15      3.54 o 
  -4  14   3        1.85        1.99      0.50 o 
  -3  14   3       68.09       77.88      2.87 o 
  -2  14   3      780.42      676.03     19.12 o 
  -1  14   3       16.22       20.30      0.74 o 
   0  14   3       10.71        8.96      0.75 o 
   1  14   3      856.25      849.70     16.92 o 
   2  14   3        0.13        1.00      0.26 o 
   3  14   3        2.11        2.36      0.50 o 
   4  14   3        8.41       11.21      0.80 o 
   5  14   3        0.45        0.33      0.16 o 
   6  14   3      271.47      331.16      4.34 o 
   7  14   3       24.21       29.27      0.55 o 
  -7  15   3       57.95       62.28      0.81 o 
  -6  15   3       45.33       48.50      0.77 o 
  -5  15   3        2.49        6.42      0.36 o 
  -4  15   3       85.94       68.32      2.74 o 
  -3  15   3      167.36      142.85      4.75 o 
  -2  15   3       15.44       11.57      0.87 o 
  -1  15   3        4.18        4.23      0.50 o 
   0  15   3        9.53        7.71      0.44 o 
   1  15   3       13.24       21.44      0.93 o 
   2  15   3      335.74      323.93      5.17 o 
   3  15   3      333.24      343.98      6.69 o 
   4  15   3       72.69       72.78      1.03 o 
   5  15   3      507.74      558.49      7.06 o 
   6  15   3       27.92       33.84      0.73 o 
   7  15   3       17.39       25.01      0.87 o 
  -7  16   3       19.30       20.19      0.46 o 
  -6  16   3       94.38       95.88      1.40 o 
  -5  16   3        0.39        1.17      0.22 o 
  -4  16   3        2.06        5.78      0.87 o 
  -3  16   3     1023.66      885.49     24.98 o 
  -2  16   3       70.83       62.06      2.49 o 
  -1  16   3      443.22      427.12      8.46 o 
   0  16   3      167.70      163.92      3.35 o 
   1  16   3      785.15      790.76     15.47 o 
   2  16   3       56.16       46.90      1.07 o 
   3  16   3      107.98      112.40      2.10 o 
   4  16   3      165.15      163.33      1.77 o 
   5  16   3        3.09        3.26      0.87 o 
   6  16   3      337.90      355.03      4.96 o 
  -6  17   3        6.66        8.23      0.36 o 
  -5  17   3        0.02        1.14      0.22 o 
  -4  17   3      638.48      640.63      8.64 o 
  -3  17   3      173.63      132.61      4.50 o 
  -2  17   3       51.57       41.72      1.87 o 
  -1  17   3      629.80      600.56     11.67 o 
   0  17   3        1.55        2.74      0.50 o 
   1  17   3       79.73       68.37      1.41 o 
   2  17   3      109.88      107.00      2.01 o 
   3  17   3      159.55      164.08      2.25 o 
   4  17   3       47.74       49.14      0.76 o 
   5  17   3       69.71       71.65      1.21 o 
   6  17   3       13.51       13.53      0.36 o 
  -6  18   3        4.08        4.29      0.26 o 
  -5  18   3       32.73       31.43      0.67 o 
  -4  18   3       37.31       31.68      0.79 o 
  -3  18   3        3.55        4.14      0.56 o 
  -2  18   3      471.70      385.83     11.35 o 
   0  18   3        6.09        5.64      0.50 o 
   1  18   3      156.48      133.90      2.86 o 
   2  18   3      105.53      100.51      1.93 o 
   3  18   3       25.83       24.60      0.58 o 
   4  18   3      211.42      205.48      2.33 o 
   5  18   3       49.57       56.75      0.99 o 
   6  18   3        7.79       13.06      0.53 o 
  -6  19   3        0.30        0.25      0.18 o 
  -5  19   3       20.09       21.92      0.62 o 
  -4  19   3        0.35        1.07      0.26 o 
  -3  19   3        5.10        5.72      0.62 o 
  -2  19   3      446.69      399.01      9.07 o 
   0  19   3      308.63      274.36      5.30 o 
   1  19   3        0.24        1.53      0.30 o 
   2  19   3       42.99       37.17      0.98 o 
   3  19   3      228.21      226.63      3.76 o 
   4  19   3        1.06        1.13      0.16 o 
   5  19   3      166.51      180.05      3.02 o 
   6  19   3      106.01      112.61      2.75 o 
  -6  20   3        8.60        8.96      0.50 o 
  -5  20   3      228.08      218.19      3.19 o 
  -4  20   3       62.24       57.76      1.15 o 
  -3  20   3       99.21       97.90      2.62 o 
  -2  20   3      107.87       96.12      1.85 o 
  -1  20   3      103.80       96.42      2.37 o 
   0  20   3      124.01      122.77      2.33 o 
   1  20   3       91.94       87.37      2.06 o 
   2  20   3      198.30      200.01      3.36 o 
   3  20   3        0.88        2.16      0.75 o 
   4  20   3        6.35        6.09      0.29 o 
   5  20   3       11.28       13.64      0.48 o 
  -6  21   3        2.43        2.86      0.25 o 
  -5  21   3       93.09       93.67      2.12 o 
  -4  21   3        0.06        0.87      0.37 o 
  -3  21   3        7.71        5.72      0.62 o 
  -2  21   3       49.76       41.60      1.06 o 
  -1  21   3       26.58       21.61      0.57 o 
   0  21   3      351.74      350.64      3.27 o 
   1  21   3      323.27      329.42      5.18 o 
   2  21   3       10.19       13.95      0.57 o 
   3  21   3       21.29       24.23      0.71 o 
   4  21   3      101.47      103.13      1.89 o 
   5  21   3      141.96      146.07      2.28 o 
  -5  22   3        0.91        3.36      0.37 o 
  -4  22   3      110.42      112.67      2.50 o 
  -3  22   3      168.60      167.34      4.00 o 
  -2  22   3       41.25       42.14      1.06 o 
  -1  22   3      162.88      152.96      2.13 o 
   0  22   3      353.53      320.40      3.19 o 
   1  22   3        2.90        6.22      0.50 o 
   2  22   3       47.62       47.74      1.43 o 
   3  22   3        0.55        1.14      0.21 o 
   4  22   3        7.12        7.46      0.50 o 
   5  22   3       43.92       47.33      1.25 o 
  -5  23   3       56.13       70.15      1.62 o 
  -3  23   3      299.65      298.39      6.65 o 
  -2  23   3       66.16       67.84      1.87 o 
  -1  23   3       46.65       41.69      0.78 o 
   0  23   3       15.02       12.22      0.35 o 
   1  23   3      108.65      106.91      1.98 o 
   2  23   3      122.19      120.95      2.25 o 
   3  23   3      179.83      170.29      2.88 o 
   4  23   3        9.46       10.70      0.50 o 
  -3  24   3        0.08        2.74      0.37 o 
  -2  24   3       41.18       39.09      1.37 o 
  -1  24   3       32.73       33.24      1.00 o 
   0  24   3        0.25        0.69      0.13 o 
   1  24   3        6.34        6.25      0.33 o 
   2  24   3      311.59      299.11      5.02 o 
   3  24   3        2.54        3.36      0.37 o 
   4  24   3       15.30       18.41      0.62 o 
  -3  25   3       54.05       60.79      1.74 o 
  -2  25   3       84.23       71.94      1.99 o 
  -1  25   3       58.90       67.12      1.36 o 
   0  25   3        2.09        2.98      0.23 o 
   1  25   3        3.88        4.23      0.27 o 
   2  25   3        8.61        7.34      0.50 o 
   3  25   3       24.23       31.61      1.00 o 
   4  25   3       14.19       16.05      0.62 o 
  -3  26   3        3.07        2.74      0.37 o 
  -2  26   3       13.11       13.19      0.75 o 
  -1  26   3       78.63       79.53      2.12 o 
   0  26   3       49.80       41.90      0.76 o 
   1  26   3      205.75      200.84      3.04 o 
   2  26   3       64.16       60.06      1.10 o 
   3  26   3        0.39        0.37      0.25 o 
  -3  27   3        0.05        0.62      0.25 o 
  -2  27   3       13.41       11.57      0.62 o 
  -1  27   3        5.69        5.47      0.50 o 
   0  27   3       73.94       71.95      1.31 o 
   1  27   3       23.87       21.91      0.53 o 
   2  27   3       12.72       12.33      0.37 o 
   3  27   3       87.83       75.25      1.62 o 
  -1  28   3       59.56       51.97      1.50 o 
   0  28   3        0.09        0.50      0.25 o 
   1  28   3       72.30       72.54      1.19 o 
   2  28   3       59.65       53.22      1.25 o 
  -1  29   3        3.26        2.36      0.25 o 
  -8   0   4      171.88      119.85      5.88 o 
  -7   0   4      657.40      527.48     76.08 o 
  -6   0   4      277.25      250.97      3.48 o 
  -5   0   4       20.21       27.75      1.37 o 
  -4   0   4       52.65       37.37      1.49 o 
  -3   0   4     2700.57     2748.28     91.63 o 
  -2   0   4     2429.91     2553.95     78.73 o 
  -1   0   4        0.27        4.36      0.56 o 
   0   0   4      716.88      770.55     21.42 o 
   1   0   4     1095.51     1083.77     29.90 o 
   2   0   4     2030.01     2243.79     41.04 o 
   3   0   4     5185.82     5371.82     97.72 o 
   4   0   4       23.38       28.00      1.37 o 
   5   0   4      168.83      173.47      3.80 o 
   6   0   4       70.84       76.03      1.80 o 
   7   0   4      135.87      127.88      6.24 o 
  -8   1   4       18.36       10.74      1.01 o 
  -7   1   4        4.45        6.04      0.38 o 
  -6   1   4      298.55      256.64      2.38 o 
  -5   1   4       95.51      116.98     13.91 o 
  -4   1   4      491.55      506.83      9.20 o 
  -3   1   4        4.14        3.86      0.50 o 
  -2   1   4      423.70      397.05      7.36 o 
  -1   1   4      180.62      202.13      3.57 o 
   0   1   4      349.23      366.55      6.27 o 
   1   1   4      100.39      103.12      2.62 o 
   2   1   4       30.71       29.13      0.62 o 
   3   1   4        0.03        2.79      0.37 o 
   4   1   4      169.56      187.80      3.84 o 
   5   1   4        0.80        1.34      0.25 o 
   6   1   4      212.41      213.26      2.94 o 
   7   1   4       71.75       86.17      3.22 o 
  -8   2   4       31.88       37.23      5.10 o 
  -7   2   4        0.93        0.86      0.36 o 
  -6   2   4        0.42        2.18      0.51 o 
  -5   2   4      276.72      250.41      4.88 o 
  -4   2   4      235.75      200.46      3.94 o 
  -3   2   4      367.76      367.67      5.89 o 
  -2   2   4        1.68        2.11      0.30 o 
  -1   2   4      189.64      195.91      3.46 o 
   0   2   4     1587.90     1526.21     25.13 o 
   1   2   4       54.00       58.03      1.50 o 
   2   2   4     1392.69     1505.86     17.72 o 
   3   2   4     1205.19     1287.80     19.10 o 
   4   2   4       21.40       20.28      1.24 o 
   5   2   4      270.78      274.29      4.55 o 
   6   2   4      251.56      257.39      4.07 o 
   7   2   4        1.58        1.74      1.12 o 
  -8   3   4       61.30       61.90      1.56 o 
  -7   3   4        2.85        2.19      0.26 o 
  -6   3   4      158.68      138.36      1.72 o 
  -4   3   4      225.46      221.82      4.29 o 
  -3   3   4      118.97       98.90      1.84 o 
  -1   3   4      165.59      150.79      2.73 o 
   0   3   4       26.30       30.79      2.03 o 
   1   3   4      262.46      295.33      5.25 o 
   2   3   4      814.78      826.94      9.31 o 
   3   3   4      677.03      718.72     10.88 o 
   4   3   4      415.71      461.22      8.59 o 
   5   3   4        3.56        7.12      0.47 o 
   6   3   4      373.30      381.17      5.76 o 
   7   3   4      101.38      113.65      5.74 o 
  -8   4   4        1.72        1.51      0.27 o 
  -7   4   4       45.06       37.61      2.97 o 
  -6   4   4       81.68       77.57      1.13 o 
  -5   4   4      255.68      226.04      6.39 o 
  -4   4   4      194.01      192.25      3.80 o 
  -3   4   4      113.45      103.16      1.92 o 
  -2   4   4      991.70      951.23     32.84 o 
  -1   4   4       25.12       25.50      1.18 o 
   0   4   4      386.56      389.63      5.99 o 
   1   4   4        6.35        6.42      0.49 o 
   2   4   4       39.05       50.18      0.78 o 
   3   4   4       77.62       72.72      1.46 o 
   4   4   4      603.47      572.66     10.52 o 
   5   4   4        2.46        4.44      0.43 o 
   6   4   4      321.39      332.36      7.83 o 
   7   4   4        0.03        0.62      1.12 o 
  -8   5   4       29.07       31.18      1.06 o 
  -7   5   4       11.72       13.90      0.56 o 
  -6   5   4      170.89      163.81      2.05 o 
  -5   5   4      267.52      232.51      6.52 o 
  -4   5   4      680.53      611.22     15.62 o 
  -3   5   4      784.71      813.59     15.99 o 
  -2   5   4       52.70       53.97      1.70 o 
  -1   5   4     1296.20     1321.64     30.35 o 
   0   5   4     1978.06     2201.03     32.55 o 
   1   5   4       13.95       15.72      0.54 o 
   2   5   4      120.34       96.09      1.30 o 
   3   5   4       18.17       14.69      0.46 o 
   4   5   4       74.18       71.38      1.81 o 
   5   5   4      159.88      162.07      3.62 o 
   6   5   4        0.18        4.10      1.62 o 
   7   5   4      244.22      281.23     12.53 o 
  -8   6   4        2.79        3.38      0.26 o 
  -7   6   4       57.27       47.19      0.71 o 
  -6   6   4        9.61        9.39      0.95 o 
  -5   6   4      111.36      100.56      3.24 o 
  -4   6   4       15.52       13.06      0.87 o 
  -3   6   4        4.95        3.51      0.56 o 
  -2   6   4        5.14        9.45      0.99 o 
  -1   6   4      198.56      171.25      4.37 o 
   0   6   4     1524.57     1722.97     30.38 o 
   1   6   4      212.61      248.61      4.51 o 
   2   6   4        3.31        0.96      0.21 o 
   3   6   4      259.81      276.12      4.58 o 
   4   6   4        1.69        4.20      0.62 o 
   5   6   4       33.68       29.13      1.62 o 
   6   6   4      212.03      205.46      9.76 o 
   7   6   4        3.31        7.71      1.74 o 
  -8   7   4       10.60       11.55      0.57 o 
  -7   7   4       24.69       22.06      0.72 o 
  -6   7   4      915.50      813.34      8.55 o 
  -5   7   4      213.57      189.83      5.51 o 
  -4   7   4      879.24      906.07     22.73 o 
  -3   7   4       74.00       63.63      1.65 o 
  -2   7   4      722.55      744.35     12.78 o 
  -1   7   4     8162.79     8763.78    521.52 o 
   0   7   4     8254.78     9205.54    192.80 o 
   1   7   4      532.82      535.57      9.32 o 
   2   7   4        2.58        9.81      0.55 o 
   3   7   4      152.40      166.20      3.71 o 
   4   7   4      348.30      349.54      6.95 o 
   5   7   4     1384.79     1427.81     21.62 o 
   6   7   4        6.76        8.46      1.49 o 
   7   7   4      242.64      255.45     11.41 o 
  -8   8   4        3.52        6.47      1.12 o 
  -7   8   4       73.08       63.01      0.85 o 
  -6   8   4       36.48       34.88      0.64 o 
  -5   8   4      110.94       94.32      3.12 o 
  -4   8   4      517.09      505.05     10.17 o 
  -3   8   4       74.47       72.94      1.86 o 
  -2   8   4     1839.74     1811.49     37.95 o 
  -1   8   4     4894.49     5116.53    116.69 o 
   0   8   4     2609.95     2669.92     46.74 o 
   1   8   4      247.98      301.95      4.53 o 
   2   8   4      832.14      812.11     16.10 o 
   3   8   4      202.50      171.67      4.77 o 
   4   8   4        2.10        3.69      0.44 o 
   5   8   4      567.23      634.59      8.10 o 
   6   8   4      231.93      257.05     11.77 o 
   7   8   4        9.75       12.30      0.57 o 
  -7   9   4       28.67       32.38      1.21 o 
  -6   9   4       62.03       48.32      0.80 o 
  -5   9   4        5.29        3.78      0.39 o 
  -4   9   4       17.27       18.45      0.78 o 
  -3   9   4      741.97      672.09     13.31 o 
  -2   9   4      106.79       94.11      3.62 o 
  -1   9   4     3192.37     3331.21    102.57 o 
   0   9   4     1094.88     1182.89     24.46 o 
   1   9   4      544.55      526.80      8.43 o 
   2   9   4     1778.48     1870.45     36.48 o 
   3   9   4       84.48       99.78      2.42 o 
   4   9   4       25.01       29.62      1.10 o 
   5   9   4       54.00       57.15      0.95 o 
   6   9   4       38.91       37.34      0.78 o 
   7   9   4        0.27        0.39      0.25 o 
  -7  10   4      602.45      639.94      8.42 o 
  -6  10   4        8.74        7.13      0.29 o 
  -5  10   4      620.00      513.86      6.31 o 
  -4  10   4      361.16      335.86      7.01 o 
  -3  10   4        3.08        9.70      0.87 o 
  -2  10   4      350.04      317.81     10.57 o 
  -1  10   4     4079.60     4162.69    128.02 o 
   0  10   4     3989.92     4278.04     67.98 o 
   1  10   4       98.46      110.13      2.06 o 
   2  10   4      353.33      400.41      9.22 o 
   3  10   4      243.71      246.58      7.52 o 
   4  10   4      178.36      176.51      5.75 o 
   5  10   4      325.96      362.12      4.54 o 
   6  10   4      558.46      641.47      7.70 o 
   7  10   4       39.70       45.52      1.13 o 
  -7  11   4        1.61        4.54      0.47 o 
  -6  11   4      206.23      213.27      3.31 o 
  -5  11   4       13.47       13.79      0.40 o 
  -4  11   4      229.15      188.55      6.76 o 
  -3  11   4       16.07       14.06      1.12 o 
  -2  11   4       59.46       49.34      2.24 o 
  -1  11   4      900.96      860.69     27.16 o 
   0  11   4      131.68      105.05      3.87 o 
   1  11   4      319.91      308.63      4.83 o 
   2  11   4       69.70       72.67      1.85 o 
   3  11   4      146.51      144.40      4.75 o 
   4  11   4      657.13      635.37     18.25 o 
   5  11   4      101.17       99.27      1.51 o 
   6  11   4        0.15        3.69      0.66 o 
   7  11   4        3.06        3.28      0.60 o 
  -7  12   4      284.33      304.43      3.26 o 
  -6  12   4       62.93       64.35      0.93 o 
  -5  12   4      444.72      425.05      5.24 o 
  -4  12   4       18.09       14.31      1.24 o 
  -3  12   4       53.98       46.96      2.24 o 
  -1  12   4       32.89       28.63      1.12 o 
   0  12   4       79.68       91.64      1.72 o 
   1  12   4     1337.35     1364.73     21.18 o 
   2  12   4      972.84      983.32     17.97 o 
   3  12   4     1169.46     1242.09     22.59 o 
   4  12   4      326.88      339.35      5.99 o 
   5  12   4       11.61       11.77      0.81 o 
   6  12   4      278.87      315.32      3.95 o 
   7  12   4       51.56       67.97      1.15 o 
  -7  13   4      109.33      129.67      1.51 o 
  -6  13   4       10.11       11.51      0.35 o 
  -5  13   4       66.82       57.35      0.98 o 
  -4  13   4      255.22      207.84      7.39 o 
  -3  13   4      598.86      581.46     18.86 o 
  -1  13   4      283.66      250.35      6.40 o 
   0  13   4       72.45       80.11      1.84 o 
   1  13   4       11.46       11.78      0.45 o 
   2  13   4      709.26      783.18     14.44 o 
   3  13   4     1671.25     1774.63     31.96 o 
   4  13   4      235.88      226.85      2.85 o 
   5  13   4       14.76       15.99      1.10 o 
   6  13   4        0.53        1.94      0.23 o 
  -7  14   4       26.75       28.13      0.76 o 
  -6  14   4       95.53      105.79      1.34 o 
  -5  14   4        3.85        6.19      0.33 o 
  -4  14   4      369.57      346.85      3.84 o 
  -3  14   4      129.68      109.10      4.37 o 
  -1  14   4        3.03        2.24      0.37 o 
   0  14   4       27.58       31.50      0.96 o 
   1  14   4        6.89       15.51      1.74 o 
   2  14   4      208.30      248.63      4.07 o 
   3  14   4     1363.83     1361.14     24.70 o 
   4  14   4       12.58       31.28      1.74 o 
   5  14   4       98.19      101.66      1.57 o 
   6  14   4       16.00       18.63      0.48 o 
  -7  15   4       48.49       52.51      0.78 o 
  -6  15   4       27.55       33.73      0.67 o 
  -5  15   4        0.16        2.13      0.43 o 
  -4  15   4      291.60      275.61      3.48 o 
  -3  15   4     1669.02     1492.09     46.80 o 
   0  15   4       52.13       50.87      1.31 o 
   1  15   4      106.78      117.54      7.41 o 
   2  15   4     1932.13     2001.49     29.47 o 
   3  15   4      951.74     1015.36     13.92 o 
   4  15   4      420.38      428.37      5.49 o 
   5  15   4       66.23       73.43      1.21 o 
   6  15   4       34.78       39.77      0.87 o 
  -6  16   4        0.40        2.08      0.22 o 
  -5  16   4        0.73        1.62      0.23 o 
  -4  16   4       35.37       28.69      0.62 o 
  -3  16   4       50.61       47.70      2.37 o 
   0  16   4      727.51      746.79     13.36 o 
   1  16   4       88.76       96.41      1.89 o 
   2  16   4       46.39       44.84      1.82 o 
   3  16   4       45.55       52.10      0.80 o 
   4  16   4        1.27        1.20      0.19 o 
   5  16   4      105.66      121.61      1.76 o 
   6  16   4       23.29       29.50      1.12 o 
  -6  17   4      216.39      227.43      2.77 o 
  -5  17   4       46.15       45.33      0.97 o 
  -4  17   4       57.58       61.03      1.00 o 
  -3  17   4      706.87      660.55     18.08 o 
   0  17   4       10.59       12.82      0.62 o 
   1  17   4        5.11        4.66      0.50 o 
   2  17   4     1030.55     1079.12     16.15 o 
   3  17   4      163.17      153.81      2.22 o 
   4  17   4      137.70      147.85      2.69 o 
   5  17   4       12.27       15.43      0.87 o 
   6  17   4       31.57       36.48      1.24 o 
  -6  18   4       42.44       43.28      1.49 o 
  -5  18   4       27.81       32.28      1.24 o 
  -4  18   4      383.38      371.89      7.90 o 
  -3  18   4       44.67       38.23      1.37 o 
  -2  18   4       10.08        8.58      0.62 o 
   0  18   4      113.97      118.53      3.49 o 
   1  18   4       37.35       31.53      1.05 o 
   2  18   4       41.73       42.22      0.81 o 
   3  18   4      142.97      132.06      1.96 o 
   4  18   4       10.85       14.47      0.57 o 
   5  18   4      125.30      144.58      3.62 o 
   6  18   4       35.49       49.44      1.49 o 
  -6  19   4       80.87       98.54      2.12 o 
  -5  19   4       35.57       42.08      0.88 o 
  -4  19   4      226.25      208.00      6.07 o 
  -3  19   4       32.03       36.22      1.37 o 
  -2  19   4       19.40       18.54      0.87 o 
  -1  19   4       44.23       45.36      0.71 o 
   0  19   4       54.25       58.49      1.29 o 
   1  19   4      225.88      213.83      3.12 o 
   2  19   4       96.03      107.86      3.06 o 
   3  19   4        1.26        2.23      0.35 o 
   4  19   4       45.36       45.41      0.96 o 
   5  19   4       43.08       38.11      1.25 o 
  -5  20   4       51.19       56.74      1.06 o 
  -4  20   4      102.74       99.92      2.62 o 
  -3  20   4       34.55       32.99      1.24 o 
  -2  20   4       82.73       80.40      2.24 o 
  -1  20   4      288.15      253.16      2.78 o 
   0  20   4      202.52      183.42      2.02 o 
   1  20   4       61.94       49.80      0.92 o 
   2  20   4        4.94        6.19      0.81 o 
   3  20   4       10.37       13.52      0.51 o 
   4  20   4       24.74       28.51      0.74 o 
   5  20   4       78.62       87.66      2.24 o 
  -5  21   4       14.98       20.03      0.75 o 
  -4  21   4        6.23        5.35      0.50 o 
  -3  21   4        1.85        2.36      0.37 o 
  -2  21   4        4.67        4.73      0.50 o 
  -1  21   4       83.21       96.04      1.41 o 
   0  21   4       91.60       92.89      1.11 o 
   1  21   4       78.89       75.67      1.20 o 
   2  21   4       23.42       23.32      0.69 o 
   3  21   4        0.16        0.27      0.21 o 
   4  21   4        0.09        0.06      0.31 o 
   5  21   4        2.48        3.98      0.37 o 
  -5  22   4       42.78       53.81      1.25 o 
  -4  22   4       16.16       22.39      0.87 o 
  -3  22   4       35.38       28.01      1.12 o 
  -2  22   4      202.92      211.92      5.00 o 
  -1  22   4       31.88       28.29      0.57 o 
   0  22   4      374.83      318.20      3.16 o 
   1  22   4       12.77       14.93      0.45 o 
   2  22   4        0.44        0.70      0.25 o 
   3  22   4      256.55      256.95      5.14 o 
   4  22   4        0.20        1.37      0.25 o 
  -4  23   4        0.08        0.00      0.25 o 
  -3  23   4        0.56        0.75      0.25 o 
  -2  23   4        8.08       11.07      0.62 o 
  -1  23   4       41.94       36.41      0.69 o 
   0  23   4       27.62       24.59      0.52 o 
   1  23   4      118.50      112.34      1.65 o 
   2  23   4       11.53       13.22      0.39 o 
   3  23   4        0.49        1.62      0.25 o 
   4  23   4       26.45       27.13      0.87 o 
  -4  24   4       20.48       19.41      0.75 o 
  -3  24   4      121.02      111.24      2.75 o 
  -2  24   4       68.31       73.52      1.99 o 
  -1  24   4        2.04        1.24      0.37 o 
   0  24   4      364.45      334.17      4.05 o 
   1  24   4      197.96      182.65      2.43 o 
   2  24   4        1.89        3.23      0.44 o 
   3  24   4      213.61      229.72      4.51 o 
  -3  25   4       47.17       54.18      1.49 o 
  -2  25   4        4.53        3.48      0.37 o 
  -1  25   4      102.79       96.19      2.50 o 
   0  25   4        0.58        1.17      0.25 o 
   1  25   4       20.61       18.43      0.53 o 
   2  25   4      104.22      104.60      1.72 o 
   3  25   4        7.11        6.24      0.37 o 
  -3  26   4        0.50        0.62      0.25 o 
  -2  26   4       98.22       93.33      2.37 o 
  -1  26   4        1.55        0.87      0.25 o 
   0  26   4        0.48        0.67      0.14 o 
   1  26   4       42.69       40.54      0.79 o 
   2  26   4        2.98        5.23      0.26 o 
  -2  27   4       27.94       26.51      0.87 o 
  -1  27   4       95.14       87.97      2.25 o 
   0  27   4       31.26       30.90      0.66 o 
   1  27   4      102.66      112.22      1.72 o 
   2  27   4      157.98      155.04      3.13 o 
  -1  28   4       23.35       21.78      0.75 o 
  -7   1   5      342.80      323.96      3.19 o 
  -6   1   5      104.74       98.12      0.95 o 
  -5   1   5        0.13        1.51      0.31 o 
  -4   1   5       22.10       24.02      0.88 o 
  -3   1   5      179.28      156.75      2.31 o 
  -2   1   5      524.11      491.46      7.76 o 
  -1   1   5      760.73      765.24      9.33 o 
   0   1   5      266.41      274.08      3.82 o 
   1   1   5      374.82      372.88      5.11 o 
   2   1   5      368.05      384.29      5.30 o 
   3   1   5        2.64        1.61      0.31 o 
   4   1   5      337.04      325.39      6.31 o 
   5   1   5      135.36      149.78      2.78 o 
   6   1   5       36.36       42.99      2.07 o 
   7   1   5       12.96       15.55      1.49 o 
  -7   2   5        0.36        1.02      0.33 o 
  -6   2   5      281.56      262.13      2.16 o 
  -5   2   5      256.04      239.27      3.13 o 
  -4   2   5       97.97      105.52      2.38 o 
  -3   2   5      192.61      216.74      3.68 o 
  -2   2   5       27.54       26.71      1.58 o 
  -1   2   5       38.99       31.16      0.60 o 
   0   2   5      559.85      587.76      7.83 o 
   1   2   5        8.96       11.30      0.39 o 
   2   2   5      592.48      593.70      7.97 o 
   3   2   5       10.62       11.66      0.52 o 
   4   2   5      109.21      124.88      3.99 o 
   5   2   5       19.14       18.62      0.72 o 
   6   2   5        3.00        8.08      1.87 o 
   7   2   5       72.79       76.17      3.99 o 
  -7   3   5        0.65        0.94      0.14 o 
  -6   3   5        0.25        1.50      0.27 o 
  -5   3   5        9.60        7.71      0.34 o 
  -4   3   5      276.74      264.64      5.10 o 
  -3   3   5      125.76      125.97      2.30 o 
  -2   3   5      458.49      437.53      6.08 o 
  -1   3   5        4.75        4.60      0.26 o 
   0   3   5       59.57       74.84      1.16 o 
   1   3   5       74.35       99.00      1.58 o 
   2   3   5      565.52      523.20      7.06 o 
   3   3   5      228.48      222.32      3.72 o 
   4   3   5      341.44      346.91      6.66 o 
   5   3   5      133.35      145.47      2.95 o 
   6   3   5       15.41       20.03      1.99 o 
   7   3   5      122.67      135.60      3.06 o 
  -7   4   5      215.97      199.81      2.60 o 
  -6   4   5       88.08       79.11      0.95 o 
  -5   4   5      207.42      193.70      2.94 o 
  -4   4   5       68.18       65.15      1.63 o 
  -3   4   5        1.41        2.14      0.44 o 
  -2   4   5      932.06      939.06     15.79 o 
  -1   4   5        0.27        0.63      0.15 o 
   0   4   5     1138.41     1132.82     13.67 o 
   1   4   5      252.63      263.14      3.71 o 
   2   4   5        0.84        2.15      0.36 o 
   3   4   5      139.98      153.73      2.71 o 
   4   4   5      422.35      429.74     12.15 o 
   5   4   5      415.47      406.12      7.08 o 
   6   4   5        2.92        5.84      1.74 o 
   7   4   5      162.49      192.59      4.00 o 
  -7   5   5       23.04       20.17      0.76 o 
  -6   5   5        0.80        0.47      0.48 o 
  -5   5   5      199.77      194.67      1.76 o 
  -4   5   5        0.06        1.01      0.30 o 
  -3   5   5      929.27     1013.80     19.84 o 
  -2   5   5       15.38       19.10      0.83 o 
  -1   5   5      265.45      311.82      4.51 o 
   0   5   5       63.53       63.38      1.01 o 
   1   5   5     1481.73     1716.74     22.32 o 
   2   5   5       40.39       33.46      0.74 o 
   3   5   5        3.04        3.38      0.39 o 
   4   5   5        5.54        9.62      0.62 o 
   5   5   5        2.93        4.60      0.75 o 
   6   5   5       12.57       13.35      0.69 o 
   7   5   5        1.02        1.62      0.25 o 
  -7   6   5       32.37       27.28      0.57 o 
  -6   6   5      405.55      364.38      4.51 o 
  -5   6   5      455.24      419.15      3.76 o 
  -4   6   5        5.79        6.32      1.24 o 
  -3   6   5      246.90      257.53      5.48 o 
  -2   6   5      371.06      374.65      7.59 o 
  -1   6   5      529.72      587.14      9.56 o 
   0   6   5      129.56      148.20      2.02 o 
   1   6   5      479.12      483.44      6.51 o 
   2   6   5       18.36       12.10      0.37 o 
   3   6   5      449.22      500.22     14.62 o 
   4   6   5      106.44      111.01      5.36 o 
   5   6   5      196.75      210.47      3.57 o 
   6   6   5        1.18        4.10      1.49 o 
   7   6   5       41.66       48.39      1.24 o 
  -7   7   5        2.16        2.34      0.19 o 
  -6   7   5        0.28        1.57      0.24 o 
  -5   7   5       10.81        9.93      0.51 o 
  -4   7   5      309.30      288.05      6.09 o 
  -3   7   5        5.86        6.40      0.51 o 
  -2   7   5       22.39       18.36      0.62 o 
  -1   7   5       98.32       98.55      1.94 o 
   0   7   5      183.10      180.57      2.75 o 
   1   7   5      327.77      306.26      3.74 o 
   2   7   5       96.15      102.40      1.71 o 
   3   7   5        4.44        5.25      0.68 o 
   4   7   5      334.52      346.77      9.01 o 
   5   7   5        0.19        0.76      0.29 o 
   6   7   5        0.44        2.86      1.37 o 
   7   7   5       19.02       15.69      0.75 o 
  -7   8   5      102.43      106.09      1.27 o 
  -6   8   5      168.49      146.15      2.00 o 
  -5   8   5      312.71      275.68      3.20 o 
  -4   8   5        3.86        4.30      0.48 o 
  -3   8   5      621.45      591.34     19.52 o 
  -2   8   5      202.05      222.62      4.72 o 
  -1   8   5        8.51       11.43      0.45 o 
   0   8   5       13.94       10.36      0.38 o 
   1   8   5        0.92        4.36      0.75 o 
   2   8   5        2.38        5.70      0.52 o 
   3   8   5      210.76      215.43     10.70 o 
   4   8   5       18.56       17.75      0.59 o 
   5   8   5      263.62      270.94      3.62 o 
   6   8   5       87.35      103.85      2.35 o 
   7   8   5        6.43        4.60      0.37 o 
  -7   9   5       29.23       25.62      0.46 o 
  -6   9   5       75.14       76.00      1.98 o 
  -5   9   5      168.99      160.14      1.99 o 
  -4   9   5      473.38      460.88      9.48 o 
  -3   9   5      122.21      137.74      3.31 o 
  -2   9   5      189.40      152.75      3.43 o 
  -1   9   5      506.35      545.35     16.24 o 
   0   9   5        0.84        5.35      0.62 o 
   1   9   5      847.71      927.41     34.97 o 
   2   9   5      113.17      135.14      3.68 o 
   3   9   5      160.19      170.06      5.50 o 
   4   9   5       57.32       65.61      0.95 o 
   5   9   5      225.84      236.13      5.03 o 
   6   9   5       38.94       47.39      1.25 o 
  -7  10   5       47.62       41.42      0.61 o 
  -6  10   5      181.18      184.53      2.46 o 
  -5  10   5        3.04        3.49      0.45 o 
  -4  10   5       73.89       69.19      1.89 o 
  -3  10   5       76.88       90.62      9.35 o 
  -2  10   5      147.17      140.54      5.25 o 
  -1  10   5        0.71        2.80      0.32 o 
   0  10   5      136.82      119.28      2.24 o 
   1  10   5       23.58       23.82      0.95 o 
   2  10   5      375.04      382.05      7.36 o 
   3  10   5        0.18        0.00      0.37 o 
   4  10   5        7.73        9.26      0.36 o 
   5  10   5       26.82       42.36      0.96 o 
   6  10   5       95.75      111.57      1.83 o 
  -7  11   5        3.17        3.86      0.37 o 
  -6  11   5        3.27        4.11      0.25 o 
  -5  11   5        0.56        3.23      0.50 o 
  -4  11   5        3.28        2.14      0.32 o 
  -3  11   5      174.97      164.88      6.00 o 
  -2  11   5      305.73      296.24     10.04 o 
  -1  11   5      399.68      401.67      8.01 o 
   0  11   5      131.53      148.36      3.15 o 
   1  11   5      419.96      405.68      8.42 o 
   2  11   5       41.32       40.63      2.49 o 
   3  11   5      629.48      679.35     19.38 o 
   4  11   5      349.78      355.73      4.63 o 
   5  11   5      135.38      152.00      2.45 o 
   6  11   5        9.00       10.10      0.37 o 
  -7  12   5        5.19        6.20      0.23 o 
  -6  12   5       24.76       23.26      0.46 o 
  -5  12   5        1.18        1.19      0.25 o 
  -4  12   5      239.20      224.01      2.60 o 
  -3  12   5      424.71      399.28     13.35 o 
  -2  12   5       87.73       91.39      3.74 o 
  -1  12   5       97.10      110.66      2.60 o 
   0  12   5      452.11      471.94      8.92 o 
   1  12   5       30.34       25.79      0.78 o 
   2  12   5       78.21       82.39      2.00 o 
   3  12   5       23.95       29.26      2.49 o 
   4  12   5        2.97        3.89      0.30 o 
   5  12   5       36.12       38.70      1.31 o 
   6  12   5       87.37       91.76      2.00 o 
  -7  13   5      109.60      131.20      1.94 o 
  -6  13   5       11.02       10.00      0.31 o 
  -5  13   5        3.43        2.88      0.23 o 
  -4  13   5      326.74      303.44      5.71 o 
  -3  13   5        5.28        4.23      0.87 o 
  -2  13   5        2.49        2.36      0.62 o 
  -1  13   5      892.36      916.28     17.60 o 
   0  13   5      113.56      130.17      7.55 o 
   1  13   5      342.93      297.09      5.81 o 
   2  13   5      125.85      134.94      2.93 o 
   3  13   5      212.18      230.23      3.57 o 
   4  13   5      566.13      635.04      9.64 o 
   5  13   5       10.37       10.12      0.62 o 
   6  13   5       25.57       33.56      0.69 o 
  -6  14   5        4.39        3.15      0.23 o 
  -5  14   5       19.99       14.95      0.53 o 
  -4  14   5       74.30       90.74      1.31 o 
  -3  14   5      157.80      141.79      5.37 o 
  -2  14   5     1134.60     1068.65     33.79 o 
  -1  14   5      399.08      403.22      8.04 o 
   0  14   5       89.91       95.83      2.31 o 
   1  14   5      385.39      398.22      7.63 o 
   2  14   5      418.72      451.73     25.37 o 
   3  14   5        8.92       10.83      0.57 o 
   4  14   5       33.29       39.22      0.90 o 
   5  14   5        2.24        4.06      0.30 o 
   6  14   5       35.43       45.07      1.37 o 
  -6  15   5       40.15       53.34      0.86 o 
  -5  15   5      108.55      111.14      1.81 o 
  -4  15   5       49.50       44.57      1.03 o 
  -3  15   5       61.50       52.97      1.04 o 
  -2  15   5      182.66      161.40      6.00 o 
  -1  15   5       21.11       17.42      1.18 o 
   0  15   5      297.29      271.82      5.39 o 
   1  15   5       14.34       19.28      0.83 o 
   2  15   5       30.11       41.13      1.07 o 
   3  15   5       15.33       13.75      0.62 o 
   4  15   5       12.72       15.67      0.87 o 
   5  15   5        0.23       -0.25      0.25 o 
  -6  16   5       71.41       63.08      0.93 o 
  -5  16   5      146.60      159.65      2.43 o 
  -4  16   5       47.80       45.70      1.49 o 
  -3  16   5      245.02      223.04      3.48 o 
  -2  16   5       13.61       12.98      1.06 o 
  -1  16   5      206.28      205.92      8.69 o 
   0  16   5      308.05      322.11      7.09 o 
   1  16   5        9.86        8.52      1.00 o 
   2  16   5      135.81      134.08      1.82 o 
   3  16   5        2.39        3.11      0.35 o 
   4  16   5       32.22       28.01      1.12 o 
   5  16   5       79.77       91.76      2.49 o 
  -6  17   5        0.13        1.37      0.18 o 
  -5  17   5       24.92       31.12      0.70 o 
  -4  17   5      168.06      178.96      4.25 o 
  -3  17   5        1.93        2.11      0.26 o 
  -2  17   5       20.58       19.19      0.66 o 
  -1  17   5       70.99       72.12      1.04 o 
   0  17   5      181.33      179.13      3.35 o 
   1  17   5        0.12        0.57      0.34 o 
   2  17   5      190.69      192.85      3.68 o 
   3  17   5        5.96        5.89      0.33 o 
   4  17   5       19.87       25.88      1.12 o 
   5  17   5       43.09       47.70      1.49 o 
  -5  18   5      155.64      176.18      2.56 o 
  -4  18   5        1.52        3.73      0.50 o 
  -3  18   5       89.05       91.01      2.49 o 
  -2  18   5       78.22       87.18      1.58 o 
  -1  18   5       67.70       64.05      1.00 o 
   0  18   5        1.71        5.96      0.31 o 
   1  18   5       13.91       11.72      0.39 o 
   2  18   5        7.05        7.22      0.50 o 
   3  18   5        5.85        6.85      0.33 o 
   4  18   5        9.02       12.07      0.75 o 
   5  18   5      138.55      154.83      3.75 o 
  -5  19   5        1.41        1.37      0.18 o 
  -4  19   5       11.11       14.43      0.75 o 
  -3  19   5        0.07        0.87      0.37 o 
  -2  19   5       29.45       33.70      0.83 o 
  -1  19   5        7.98        8.47      0.44 o 
   0  19   5       76.49       66.82      1.08 o 
   1  19   5       29.04       33.43      0.70 o 
   2  19   5       79.17       79.77      1.11 o 
   3  19   5        6.83        4.83      0.31 o 
   4  19   5       15.70       17.54      0.87 o 
   5  19   5        1.94        3.23      0.37 o 
  -4  20   5       18.40       20.78      0.87 o 
  -3  20   5       40.70       45.57      1.49 o 
  -2  20   5       71.53       71.15      1.36 o 
  -1  20   5        5.95        9.09      0.44 o 
   0  20   5       23.51       25.85      0.58 o 
   1  20   5       17.45       20.69      0.54 o 
   2  20   5      197.57      197.09      2.88 o 
   3  20   5       49.38       54.45      1.10 o 
   4  20   5        7.17        7.59      0.50 o 
  -4  21   5      274.82      306.45      6.78 o 
  -3  21   5        0.72        0.50      0.25 o 
  -2  21   5       46.82       47.29      1.01 o 
  -1  21   5       37.00       43.01      0.96 o 
   0  21   5       80.51       79.52      1.23 o 
   1  21   5      222.89      231.88      3.03 o 
   2  21   5       15.11       14.06      0.39 o 
   3  21   5       33.58       31.62      0.74 o 
   4  21   5      195.73      210.62      4.76 o 
  -4  22   5       18.26       22.77      0.87 o 
  -3  22   5        1.42        0.87      0.25 o 
  -2  22   5        7.63        7.59      0.39 o 
  -1  22   5       30.82       29.65      0.74 o 
   0  22   5       40.34       41.19      0.73 o 
   1  22   5       86.03       85.73      1.30 o 
   2  22   5       38.61       37.79      0.79 o 
   3  22   5        0.22        0.96      0.37 o 
  -3  23   5       27.23       22.40      0.87 o 
  -2  23   5       84.16       90.40      2.37 o 
  -1  23   5       40.23       39.68      0.87 o 
   0  23   5        5.70        6.93      0.30 o 
   1  23   5       28.94       32.81      0.70 o 
   2  23   5       35.61       46.47      3.17 o 
   3  23   5       70.18       75.33      1.28 o 
  -3  24   5       53.68       72.64      1.87 o 
  -2  24   5       69.82       75.28      1.99 o 
  -1  24   5       18.89       15.60      0.48 o 
   0  24   5        0.25        0.50      0.25 o 
   1  24   5        0.08        0.12      0.19 o 
   2  24   5        2.03        1.53      0.25 o 
  -3  25   5       58.29       69.92      1.74 o 
  -2  25   5       90.60       95.81      2.37 o 
  -1  25   5       62.76       54.63      1.01 o 
   0  25   5        0.39        0.75      0.25 o 
   1  25   5      131.25      144.29      2.44 o 
   2  25   5        9.73        9.08      0.30 o 
  -2  26   5       19.85       27.88      0.87 o 
  -1  26   5        1.06        0.50      0.25 o 
   0  26   5      161.99      167.75      3.38 o 
   1  26   5        6.00        5.72      0.37 o 
  -7   0   6        3.30        4.51      0.23 o 
  -6   0   6       71.54       70.32      1.14 o 
  -5   0   6      714.94      687.39      7.49 o 
  -4   0   6       77.69       64.81      2.37 o 
  -3   0   6      495.25      506.14      9.10 o 
  -2   0   6        9.77        7.23      1.18 o 
  -1   0   6       29.59       40.26      1.86 o 
   0   0   6      376.79      408.18      7.29 o 
   1   0   6        6.09        8.19      1.37 o 
   2   0   6      606.43      649.79     12.35 o 
   3   0   6      134.86      127.48      2.95 o 
   4   0   6       18.88       14.56      0.75 o 
   5   0   6       88.98       87.40      2.37 o 
   6   0   6      276.46      311.75      6.77 o 
  -7   1   6        8.16        6.21      0.18 o 
  -6   1   6        1.80        2.07      0.42 o 
  -5   1   6        1.34        2.40      0.26 o 
  -4   1   6        2.00        3.14      0.39 o 
  -3   1   6      287.91      314.95      4.15 o 
  -2   1   6      124.94      140.52      2.03 o 
  -1   1   6      197.02      211.04      2.42 o 
   0   1   6       24.76       41.57      0.76 o 
   1   1   6      256.02      286.35      3.20 o 
   2   1   6      236.81      279.48      3.99 o 
   3   1   6      239.93      246.98      3.62 o 
   4   1   6       84.10       88.64      1.28 o 
   5   1   6       19.43       23.39      1.00 o 
   6   1   6        5.31        4.81      0.35 o 
  -7   2   6        1.04        1.46      0.15 o 
  -6   2   6      262.95      262.88      2.38 o 
  -5   2   6      103.54      105.55      1.02 o 
  -4   2   6      184.14      191.92      3.89 o 
  -3   2   6      244.71      256.00      4.00 o 
  -2   2   6       38.72       42.62      1.58 o 
  -1   2   6      264.63      302.63      3.36 o 
   0   2   6     1513.96     1690.46     17.43 o 
   1   2   6       13.23       11.29      0.36 o 
   2   2   6      320.48      354.90      4.97 o 
   3   2   6       29.74       42.67      1.05 o 
   4   2   6      219.80      233.17      3.32 o 
   5   2   6      336.80      360.82      7.09 o 
   6   2   6        5.46        6.97      0.35 o 
  -7   3   6       90.26       96.03      1.08 o 
  -6   3   6       80.97       79.53      0.89 o 
  -5   3   6       48.42       47.60      0.60 o 
  -4   3   6        0.54        2.40      1.31 o 
  -3   3   6       69.10       70.10      1.26 o 
  -2   3   6      554.32      644.96      6.95 o 
  -1   3   6     1050.50     1156.46     12.00 o 
   0   3   6       21.78       12.54      0.75 o 
   1   3   6        1.94        3.29      0.31 o 
   2   3   6      148.43      170.94      2.60 o 
   3   3   6      290.31      302.19      4.90 o 
   4   3   6      156.02      171.14      2.54 o 
   5   3   6       26.33       29.22      1.31 o 
   6   3   6       17.70       22.15      0.87 o 
  -7   4   6       15.08       13.20      0.47 o 
  -6   4   6       25.11       23.11      0.39 o 
  -5   4   6       35.15       36.30      0.50 o 
  -4   4   6      116.85      118.09      1.96 o 
  -3   4   6       92.41      107.20      2.31 o 
  -2   4   6       42.60       36.36      0.71 o 
  -1   4   6      576.02      659.78      7.10 o 
   1   4   6      148.06      172.40      2.27 o 
   2   4   6      253.93      291.26      4.15 o 
   3   4   6      298.61      313.64      5.05 o 
   4   4   6        6.56        8.00      0.41 o 
   5   4   6      187.77      202.13      4.17 o 
   6   4   6      116.04      123.32      2.87 o 
  -7   5   6      285.09      276.67      4.07 o 
  -6   5   6       61.36       66.31      0.75 o 
  -5   5   6      143.79      147.04      1.31 o 
  -4   5   6      317.14      315.64      4.14 o 
  -3   5   6       97.25      101.97      2.99 o 
  -2   5   6      115.88      134.64      1.88 o 
  -1   5   6      482.28      557.09      6.71 o 
   0   5   6       87.12       91.16      1.20 o 
   1   5   6      308.04      335.50      4.13 o 
   2   5   6       26.49       33.29      0.78 o 
   3   5   6      280.26      301.46      4.90 o 
   4   5   6       10.37       13.18      0.49 o 
   5   5   6      217.06      252.67      5.07 o 
   6   5   6      269.42      331.32      7.15 o 
  -7   6   6       34.98       38.05      0.57 o 
  -6   6   6       53.28       50.92      0.62 o 
  -5   6   6       17.12       16.09      0.30 o 
  -4   6   6       16.58       18.11      0.54 o 
  -3   6   6        1.43        3.95      0.50 o 
  -2   6   6       79.40       84.60      1.47 o 
  -1   6   6       94.99      115.33      1.87 o 
   0   6   6        0.34        0.95      0.15 o 
   1   6   6       33.97       36.34      0.80 o 
   2   6   6        8.06       13.46      0.41 o 
   3   6   6      310.71      354.99      5.73 o 
   4   6   6        6.68        7.33      0.48 o 
   5   6   6        0.16        0.62      0.25 o 
   6   6   6        9.58        9.58      0.50 o 
  -7   7   6       49.24       52.80      1.01 o 
  -6   7   6        4.00        3.53      0.46 o 
  -5   7   6      211.48      223.27      1.85 o 
  -4   7   6      440.65      426.18      3.41 o 
  -2   7   6      602.29      612.85      8.38 o 
  -1   7   6       10.83       11.57      0.65 o 
   0   7   6        1.18        1.01      0.17 o 
   1   7   6      337.65      411.00      4.98 o 
   2   7   6       54.98       72.95      1.31 o 
   3   7   6      668.03      764.42     10.75 o 
   4   7   6      285.59      298.61      5.09 o 
   5   7   6      126.44      151.29      3.50 o 
   6   7   6      341.81      406.66      8.55 o 
  -7   8   6        4.50        6.60      0.31 o 
  -6   8   6       10.19        9.82      0.65 o 
  -5   8   6       13.46       15.81      0.34 o 
  -4   8   6       44.19       39.84      0.55 o 
  -3   8   6      118.29      127.46      3.03 o 
  -2   8   6        8.88       10.95      0.44 o 
  -1   8   6      524.64      573.71      8.46 o 
   0   8   6       13.00       12.89      0.45 o 
   1   8   6        3.80        7.96      0.57 o 
   2   8   6      347.38      381.08      7.35 o 
   3   8   6      615.88      679.68      9.55 o 
   4   8   6       76.00       75.61      1.30 o 
   5   8   6       30.95       30.25      1.00 o 
   6   8   6        6.54       10.82      0.50 o 
  -7   9   6        4.55        3.19      0.39 o 
  -6   9   6       83.36       90.17      1.30 o 
  -5   9   6        1.32        2.09      0.18 o 
  -4   9   6      220.92      218.66      2.24 o 
  -3   9   6      123.57      130.73      2.56 o 
  -2   9   6      265.45      288.96      4.61 o 
  -1   9   6       24.10       33.12      0.93 o 
   0   9   6       39.20       44.67      1.26 o 
   1   9   6       11.01       11.61      0.52 o 
   2   9   6       20.92       35.59      1.13 o 
   3   9   6     1030.42     1182.25     17.28 o 
   4   9   6        0.43        0.45      0.21 o 
   5   9   6        0.77        0.37      0.25 o 
   6   9   6       48.08       55.06      1.37 o 
  -6  10   6       72.88       76.86      1.30 o 
  -5  10   6       14.04       11.62      0.71 o 
  -4  10   6       74.67       71.83      1.00 o 
  -3  10   6      566.21      603.58      9.95 o 
  -2  10   6        0.10        3.11      0.50 o 
  -1  10   6      274.56      284.75      4.88 o 
   0  10   6      164.23      174.45      3.66 o 
   1  10   6      248.83      276.39      4.62 o 
   2  10   6      501.33      576.75     10.83 o 
   3  10   6      879.55      971.24     21.04 o 
   4  10   6      287.73      317.08      5.00 o 
   5  10   6      145.24      173.06      2.86 o 
  -6  11   6       70.33       63.03      0.83 o 
  -5  11   6       18.36       22.95      0.46 o 
  -4  11   6        4.43        4.32      0.62 o 
  -3  11   6      271.42      269.05      3.01 o 
  -2  11   6      218.30      236.29      5.56 o 
  -1  11   6      992.19     1061.51     16.76 o 
   0  11   6       37.47       33.79      1.13 o 
   1  11   6      115.00      134.85      2.47 o 
   2  11   6     1237.52     1376.42     28.74 o 
   3  11   6        8.13        8.08      0.75 o 
   4  11   6       41.30       55.17      2.05 o 
   5  11   6       22.91       30.75      0.69 o 
   6  11   6        0.01       -0.12      2.49 o 
  -6  12   6      196.65      239.47      2.89 o 
  -5  12   6       97.64       93.06      1.31 o 
  -4  12   6       69.99       70.22      1.87 o 
  -3  12   6      241.75      236.53      3.65 o 
  -2  12   6       17.79       19.70      0.97 o 
  -1  12   6     3160.81     3237.93     50.03 o 
   0  12   6     1089.93     1202.17     21.88 o 
   1  12   6       94.50      107.49      6.58 o 
   2  12   6      794.37      884.63     10.33 o 
   3  12   6       47.90       58.15      1.87 o 
   4  12   6       38.18       48.18      1.62 o 
   5  12   6      244.62      315.71      7.14 o 
  -6  13   6        3.10        5.07      0.26 o 
  -5  13   6        2.63        4.17      0.26 o 
  -4  13   6      427.41      433.16      6.29 o 
  -3  13   6        0.93        0.70      0.19 o 
  -2  13   6      392.41      392.08      5.03 o 
  -1  13   6        0.74        3.01      0.52 o 
   0  13   6      491.03      515.84      9.80 o 
   1  13   6       62.83       58.11      1.13 o 
   2  13   6        1.73        3.02      0.33 o 
   3  13   6      182.01      189.67      3.18 o 
   4  13   6       21.54       24.51      1.12 o 
   5  13   6      165.85      210.18      4.88 o 
  -6  14   6       32.14       38.10      0.74 o 
  -5  14   6       29.13       39.91      0.71 o 
  -4  14   6      136.75      139.09      2.33 o 
  -3  14   6       62.39       59.64      1.22 o 
  -2  14   6       29.68       29.37      1.12 o 
  -1  14   6        0.39        0.81      0.17 o 
   0  14   6      363.84      367.27      4.30 o 
   1  14   6        4.25        4.24      0.25 o 
   2  14   6       59.11       74.32      1.28 o 
   3  14   6        0.96        1.82      0.56 o 
   4  14   6       11.69       14.68      0.87 o 
   5  14   6       10.02       11.69      0.62 o 
  -6  15   6       71.75       84.73      1.32 o 
  -5  15   6       86.89       87.25      2.27 o 
  -4  15   6      125.74      128.95      2.15 o 
  -3  15   6       54.84       61.77      1.22 o 
  -2  15   6      186.09      186.99      2.99 o 
  -1  15   6      201.78      188.91      3.08 o 
   0  15   6      141.18      151.22      1.75 o 
   1  15   6      181.95      186.71      2.22 o 
   2  15   6      101.28      121.69      1.88 o 
   3  15   6       80.88       85.04      1.38 o 
   4  15   6       44.77       53.05      1.62 o 
   5  15   6       57.62       78.88      2.12 o 
  -5  16   6        0.52        0.81      0.14 o 
  -4  16   6        0.10        2.16      0.81 o 
  -3  16   6       21.70       28.09      0.74 o 
  -2  16   6        0.68        0.70      0.19 o 
  -1  16   6      132.51      127.10      1.86 o 
   0  16   6       28.75       23.25      0.73 o 
   1  16   6       15.82       18.96      0.44 o 
   2  16   6       13.91       19.57      0.55 o 
   3  16   6       54.71       60.54      1.09 o 
   4  16   6        0.35        0.44      0.19 o 
   5  16   6        2.90        5.35      0.50 o 
  -5  17   6      141.30      169.45      3.87 o 
  -4  17   6      110.08      125.15      3.12 o 
  -3  17   6        3.94        2.44      0.26 o 
  -2  17   6        5.03        9.03      0.44 o 
  -1  17   6       31.54       36.36      0.78 o 
   0  17   6        2.28        2.25      0.23 o 
   1  17   6      188.22      213.02      2.46 o 
   2  17   6       54.97       61.89      0.91 o 
   3  17   6      172.90      209.29      3.74 o 
   4  17   6        0.25        0.78      0.62 o 
  -5  18   6        6.22        5.10      0.37 o 
  -4  18   6       44.09       41.72      1.37 o 
  -3  18   6       33.22       35.38      1.49 o 
  -2  18   6       28.61       34.99      0.83 o 
  -1  18   6        7.68        7.47      0.44 o 
   0  18   6      141.54      134.38      1.86 o 
   1  18   6       31.14       36.09      0.62 o 
   2  18   6       16.40       15.23      0.40 o 
   3  18   6       70.35       77.37      1.45 o 
   4  18   6        0.23        1.56      0.25 o 
  -4  19   6      164.84      183.56      4.25 o 
  -3  19   6        4.97        5.18      0.35 o 
  -2  19   6       43.79       55.84      1.13 o 
  -1  19   6        2.71        3.19      0.93 o 
   0  19   6       83.47       79.16      1.23 o 
   1  19   6       54.40       63.48      0.89 o 
   2  19   6        6.24       11.11      0.32 o 
   3  19   6        6.79        8.21      0.39 o 
   4  19   6        1.53        1.68      0.18 o 
  -4  20   6       14.58       15.43      0.75 o 
  -3  20   6      114.45      125.01      2.06 o 
  -2  20   6       19.12       23.00      0.66 o 
  -1  20   6      215.78      220.13      3.35 o 
   0  20   6        7.51        7.81      0.56 o 
   1  20   6        0.46        0.70      0.16 o 
   2  20   6       71.08       81.43      1.19 o 
   3  20   6       78.96       94.70      1.67 o 
   4  20   6       15.20       18.04      0.75 o 
  -4  21   6       24.52       27.13      0.87 o 
  -3  21   6        6.22        7.34      0.50 o 
  -2  21   6       47.48       58.65      1.13 o 
  -1  21   6        0.10        0.19      0.18 o 
   0  21   6       95.25       98.78      2.24 o 
   1  21   6        0.03        0.31      0.31 o 
   2  21   6        1.86        1.30      0.14 o 
   3  21   6        9.78       16.08      0.38 o 
  -3  22   6       85.57       85.82      2.12 o 
  -2  22   6       12.06       15.83      0.48 o 
  -1  22   6       74.15       81.14      1.40 o 
   0  22   6       38.45       49.55      1.37 o 
   1  22   6        1.50        2.27      0.25 o 
   2  22   6       83.41       95.54      1.54 o 
  -3  23   6        0.05        0.12      0.25 o 
  -2  23   6        9.20        8.96      0.35 o 
  -1  23   6        0.04        0.44      0.31 o 
   0  23   6        0.01        0.50      0.25 o 
   1  23   6       79.08       91.53      2.00 o 
   2  23   6       35.89       47.84      0.83 o 
  -2  24   6        0.29        0.37      0.25 o 
  -1  24   6      111.68      115.62      2.75 o 
   0  24   6       10.16        8.21      0.50 o 
  -6   1   7       66.37       76.39      0.83 o 
  -5   1   7      222.24      242.39      2.22 o 
  -4   1   7       89.59       94.99      0.93 o 
  -3   1   7      117.00      120.74      1.44 o 
  -2   1   7      419.69      468.28      6.01 o 
  -1   1   7      276.79      305.68      3.45 o 
   0   1   7      152.87      182.86      2.20 o 
   1   1   7       71.74       73.75      1.17 o 
   2   1   7        0.55        0.69      0.14 o 
   3   1   7      223.26      236.26      2.91 o 
   6   1   7        2.20       -1.71      1.71 o 
  -6   2   7       25.32       33.30      0.47 o 
  -5   2   7       38.34       41.93      0.57 o 
  -4   2   7      189.62      225.91      1.90 o 
  -3   2   7      243.51      273.28      3.21 o 
  -2   2   7       88.01      105.72      1.65 o 
  -1   2   7      146.77      154.87      1.88 o 
   0   2   7        2.54        3.10      0.27 o 
   1   2   7       51.61       70.49      1.14 o 
   2   2   7       44.84       42.32      0.64 o 
   3   2   7        8.17       12.44      0.36 o 
   5   2   7        0.60        0.65      0.39 o 
   6   2   7        0.17        0.44      0.09 o 
  -6   3   7       57.56       61.10      0.69 o 
  -5   3   7       72.56       79.97      0.84 o 
  -4   3   7       11.72       11.63      0.26 o 
  -3   3   7       45.08       52.65      0.76 o 
  -2   3   7       33.23       48.35      1.10 o 
  -1   3   7       57.68       68.90      1.09 o 
   0   3   7      224.77      267.39      3.04 o 
   1   3   7       11.32       13.53      0.42 o 
   2   3   7       15.08       14.91      0.47 o 
   3   3   7        4.76        4.47      0.70 o 
   5   3   7       15.18       13.99      0.87 o 
   6   3   7        0.09        0.16      0.30 o 
  -6   4   7      136.61      156.58      1.47 o 
  -5   4   7        6.70        6.19      0.63 o 
  -4   4   7        5.30        4.54      0.38 o 
  -3   4   7      112.98      107.64      1.36 o 
  -2   4   7      161.01      181.04      2.35 o 
  -1   4   7      111.24      132.84      1.80 o 
   0   4   7      135.25      152.25      1.88 o 
   1   4   7      137.98      147.30      2.60 o 
   2   4   7       88.24      113.21      1.56 o 
   3   4   7        0.11        0.14      0.35 o 
   4   4   7        0.94        4.57      1.24 o 
   5   4   7       16.75       19.36      0.56 o 
  -6   5   7       12.65       12.53      0.26 o 
  -5   5   7       48.18       46.69      0.57 o 
  -4   5   7      107.93      119.63      1.04 o 
  -3   5   7       44.90       53.23      0.90 o 
  -2   5   7       54.16       56.67      0.97 o 
  -1   5   7        6.81        9.65      0.65 o 
   0   5   7        4.89       10.01      0.33 o 
   1   5   7       27.89       30.53      0.65 o 
   2   5   7        4.39        6.94      0.58 o 
   3   5   7        6.05        8.41      0.78 o 
   4   5   7       64.04       72.08      1.32 o 
   5   5   7       24.07       25.30      0.57 o 
   6   5   7       15.99        4.60      2.74 o 
  -6   6   7      159.07      166.56      1.59 o 
  -5   6   7        0.04        0.45      0.14 o 
  -4   6   7        8.75        8.29      0.21 o 
  -3   6   7      108.21      114.58      1.39 o 
  -2   6   7       13.95       11.92      0.52 o 
  -1   6   7       94.99      102.89      1.85 o 
   0   6   7        0.18        0.60      0.17 o 
   1   6   7      171.68      186.70      2.79 o 
   2   6   7       73.29       74.12      1.00 o 
   3   6   7       31.12       32.70      1.74 o 
   4   6   7      164.93      187.53      2.96 o 
   5   6   7        0.11        0.92      0.51 o 
   6   6   7      135.74       31.13      3.25 o 
  -6   7   7        0.06        0.57      0.24 o 
  -5   7   7       37.49       42.22      0.52 o 
  -4   7   7       26.79       37.05      0.51 o 
  -3   7   7      255.85      264.19      3.08 o 
  -2   7   7       85.77       93.67      1.44 o 
  -1   7   7       19.40       19.28      0.57 o 
   0   7   7       32.16       42.63      0.80 o 
   1   7   7      277.44      309.86      3.33 o 
   2   7   7      201.83      222.25      2.42 o 
   3   7   7       25.95       34.55      0.92 o 
   4   7   7        2.55        0.87      3.73 o 
   5   7   7        0.09        0.67      0.31 o 
  -6   8   7       13.21       14.07      0.28 o 
  -5   8   7       63.48       65.01      0.69 o 
  -4   8   7      133.72      153.83      1.52 o 
  -3   8   7       29.05       33.11      0.59 o 
  -2   8   7        0.75        1.52      0.16 o 
  -1   8   7       29.53       43.76      0.83 o 
   0   8   7        8.29       14.46      0.57 o 
   1   8   7      316.05      324.15      4.24 o 
   2   8   7        9.25       14.45      1.82 o 
   3   8   7        1.38        2.90      1.36 o 
   5   8   7        6.94        0.87      2.99 o 
  -6   9   7        2.97        2.12      0.19 o 
  -5   9   7        5.59        5.05      0.35 o 
  -4   9   7       94.34      114.87      1.34 o 
  -3   9   7        7.32       11.10      0.37 o 
  -2   9   7      411.21      440.10      4.42 o 
  -1   9   7      125.03      147.00      2.33 o 
   0   9   7       26.77       28.10      0.80 o 
   1   9   7       60.91       62.08      0.92 o 
   2   9   7      140.24      177.66      2.55 o 
   4   9   7        2.50        3.98      0.73 o 
  -6  10   7       62.33       72.16      1.19 o 
  -5  10   7       30.29       33.69      0.55 o 
  -4  10   7       45.28       51.19      0.75 o 
  -3  10   7       36.67       38.43      0.76 o 
  -2  10   7      307.01      319.66      3.61 o 
  -1  10   7        5.10        7.34      0.29 o 
   0  10   7       71.20       61.89      1.26 o 
   1  10   7       17.94       18.32      0.87 o 
   2  10   7       23.67       32.28      0.77 o 
   3  10   7        1.56        1.32      1.18 o 
   4  10   7       10.75       16.49      0.57 o 
   5  10   7        0.47        0.78      0.25 o 
  -5  11   7       60.10       63.31      0.83 o 
  -4  11   7        5.63        7.50      0.29 o 
  -3  11   7       80.27       85.34      1.33 o 
  -2  11   7       99.43      103.63      1.39 o 
  -1  11   7        1.99        3.71      0.26 o 
   0  11   7      212.26      243.73      3.29 o 
   1  11   7        6.75        9.54      0.36 o 
   2  11   7       41.77       58.60      1.06 o 
   3  11   7       13.57       15.77      0.57 o 
   4  11   7       36.52       41.73      0.92 o 
  -5  12   7        4.20        7.13      0.25 o 
  -4  12   7       25.54       28.84      0.56 o 
  -3  12   7        3.03        3.41      0.31 o 
  -2  12   7        0.03        0.91      0.48 o 
  -1  12   7       45.10       44.35      0.87 o 
   0  12   7        5.17        4.09      0.31 o 
   1  12   7       31.15       39.17      0.78 o 
   2  12   7       39.32       50.04      0.91 o 
   3  12   7       20.46       25.65      0.69 o 
   4  12   7       46.68       62.25      1.22 o 
   5  12   7      134.16      165.90      2.65 o 
  -5  13   7       92.66       94.68      2.06 o 
  -4  13   7       51.98       67.18      1.10 o 
  -3  13   7       25.66       26.23      0.62 o 
  -2  13   7        2.44        5.26      0.31 o 
  -1  13   7      157.74      163.90      2.35 o 
   0  13   7       15.47       18.90      0.55 o 
   1  13   7       29.55       33.77      0.71 o 
   2  13   7       78.68       95.76      1.51 o 
   3  13   7        0.46        0.62      0.21 o 
   4  13   7        9.96       14.44      0.62 o 
  -5  14   7       17.43       22.49      0.81 o 
  -4  14   7      108.16      123.98      1.74 o 
  -3  14   7       12.85       16.29      0.57 o 
  -2  14   7        4.15        3.87      0.74 o 
  -1  14   7      174.61      175.08      2.44 o 
   0  14   7       23.26       17.69      0.49 o 
   1  14   7        3.19        1.90      0.18 o 
   2  14   7        4.34        5.99      0.33 o 
   3  14   7      126.76      165.80      2.73 o 
   4  14   7        1.81        2.57      0.21 o 
  -5  15   7       35.85       43.33      1.25 o 
  -4  15   7        3.27        2.59      0.31 o 
  -3  15   7       27.09       27.71      0.74 o 
  -2  15   7      265.73      284.58      3.58 o 
  -1  15   7       67.56       77.19      1.28 o 
   0  15   7        2.04        3.11      0.26 o 
   1  15   7       14.57       16.54      0.39 o 
   2  15   7       87.38       95.21      1.46 o 
   3  15   7      140.30      153.45      2.56 o 
   4  15   7        2.15        3.17      0.26 o 
  -4  16   7       76.56      100.51      2.18 o 
  -3  16   7       59.51       66.42      1.28 o 
  -2  16   7       38.17       40.11      0.92 o 
  -1  16   7        5.62        9.78      0.38 o 
   0  16   7       65.80       68.30      1.13 o 
   1  16   7      139.36      155.84      1.86 o 
   2  16   7      101.63      116.30      1.73 o 
   3  16   7       35.77       46.41      0.96 o 
   4  16   7       65.18       80.65      1.87 o 
  -4  17   7       19.99       32.55      0.74 o 
  -3  17   7        0.00        1.24      0.25 o 
  -2  17   7      102.21      105.50      1.85 o 
  -1  17   7        0.59        0.50      0.21 o 
   0  17   7        0.95        0.99      0.18 o 
   1  17   7        1.12        2.29      0.22 o 
   2  17   7       21.85       21.24      0.57 o 
   3  17   7        1.46        0.81      0.18 o 
  -4  18   7       56.84       67.54      1.50 o 
  -3  18   7       58.55       74.75      1.81 o 
  -2  18   7       18.11       12.69      0.48 o 
  -1  18   7        3.51        7.83      0.50 o 
   0  18   7        8.30        6.14      1.00 o 
   1  18   7       17.90       23.96      0.81 o 
   2  18   7       27.74       34.09      0.74 o 
   3  18   7        0.16        0.12      0.11 o 
  -4  19   7        3.41        4.73      0.37 o 
  -3  19   7       20.93       27.48      0.81 o 
  -2  19   7       32.00       38.93      0.83 o 
  -1  19   7       39.01       38.22      1.12 o 
   0  19   7        7.35        5.85      0.50 o 
   1  19   7       60.33       68.34      1.28 o 
   2  19   7        6.47        6.47      0.30 o 
   3  19   7       21.81       33.86      0.69 o 
  -3  20   7       17.19       29.61      0.87 o 
  -2  20   7       38.94       38.80      0.83 o 
  -1  20   7       78.53       88.52      1.99 o 
   0  20   7        0.55        0.75      0.25 o 
   1  20   7       68.15       79.03      1.40 o 
   2  20   7        5.29        6.51      0.37 o 
  -2  21   7       51.95       67.65      1.19 o 
  -1  21   7        0.50        0.50      0.25 o 
   0  21   7       27.62       36.22      1.00 o 
   1  21   7       48.34       61.04      1.49 o 
  -2  22   7        8.15        9.70      0.50 o 
  -1  22   7        0.17        1.12      0.25 o 
   0  22   7        0.90        1.62      0.25 o 
   1  22   7        2.99        1.62      0.25 o 
  -5   0   8       71.80       83.30      1.24 o 
  -4   0   8      182.25      227.88      2.96 o 
  -3   0   8       93.45      107.77      1.32 o 
  -2   0   8       61.42       89.86      1.59 o 
  -1   0   8      652.49      815.40     14.42 o 
   0   0   8        0.12        2.36      2.67 o 
   2   0   8        0.03        0.32      0.93 o 
   3   0   8       29.78        2.99      3.86 o 
   4   0   8       33.81        4.98      3.73 o 
   5   0   8        0.57        1.12      2.74 o 
  -5   1   8        1.37        1.83      0.16 o 
  -4   1   8        6.20        6.64      0.48 o 
  -3   1   8        4.34        6.80      0.47 o 
  -2   1   8       43.68       63.27      1.00 o 
  -1   1   8      147.38      186.95      2.65 o 
   0   1   8       27.40       34.51      0.76 o 
   1   1   8       23.75       35.84      0.91 o 
   2   1   8        6.49       -1.21      2.51 o 
   3   1   8       72.94        6.67      2.91 o 
   4   1   8       19.68        3.86      3.48 o 
   5   1   8      133.19       17.82      2.16 o 
  -6   2   8       22.10       28.07      0.40 o 
  -5   2   8       38.13       46.46      0.53 o 
  -4   2   8      188.69      230.79      2.11 o 
  -3   2   8        8.46       11.26      0.27 o 
  -2   2   8      342.79      416.52      4.68 o 
  -1   2   8      175.33      232.20      2.78 o 
   0   2   8      102.48      113.50      1.78 o 
   3   2   8       58.40        9.47      3.08 o 
   5   2   8       24.89        6.53      2.11 o 
  -6   3   8       64.49       70.93      1.22 o 
  -5   3   8       90.08      112.11      1.04 o 
  -4   3   8        0.38        2.79      0.29 o 
  -3   3   8       71.06       93.54      1.11 o 
  -2   3   8       63.08       68.88      1.05 o 
  -1   3   8      112.06      130.20      1.70 o 
   0   3   8      157.96      197.42      2.78 o 
   1   3   8        2.46        3.39      0.90 o 
   2   3   8        0.22        0.64      0.41 o 
   4   3   8        3.56        3.45      1.03 o 
   5   3   8      161.74       22.52      3.25 o 
  -6   4   8        4.65        6.11      0.19 o 
  -5   4   8        4.35        6.60      0.32 o 
  -4   4   8       32.60       35.70      0.47 o 
  -3   4   8       16.18       21.89      0.59 o 
  -2   4   8        3.45        5.83      0.55 o 
  -1   4   8        2.57        3.22      0.77 o 
   0   4   8        3.04        3.30      0.76 o 
   1   4   8        1.31        3.16      0.66 o 
   2   4   8       27.34        9.31      2.99 o 
   4   4   8        2.03       -0.99      3.23 o 
   5   4   8       18.06        4.73      2.86 o 
  -6   5   8        2.31       -0.50      1.49 o 
  -5   5   8       18.98       26.57      0.36 o 
  -4   5   8        4.12        4.43      0.33 o 
  -3   5   8      198.55      253.61      2.64 o 
  -2   5   8        9.83       13.07      0.33 o 
  -1   5   8        4.29        7.46      0.75 o 
   0   5   8       18.86       20.12      0.49 o 
   1   5   8       41.01       55.35      0.99 o 
   2   5   8      380.27       37.22      5.16 o 
   5   5   8        1.05       -0.99      2.49 o 
  -5   6   8        8.72       12.43      0.23 o 
  -4   6   8        0.40        0.39      0.45 o 
  -3   6   8       94.36      116.96      1.67 o 
  -2   6   8        4.15        6.23      0.42 o 
  -1   6   8       14.38       15.59      0.55 o 
   0   6   8        2.18        5.11      0.73 o 
   1   6   8        1.11        5.54      0.80 o 
   2   6   8      183.58       43.38      5.50 o 
   4   6   8        0.57        0.62      3.23 o 
   5   6   8       17.43        1.49      2.49 o 
  -5   7   8       12.91       18.52      0.34 o 
  -4   7   8       71.70       87.29      1.16 o 
  -3   7   8      380.65      436.47      4.77 o 
  -2   7   8       62.31       85.15      1.02 o 
  -1   7   8       46.25       55.79      0.99 o 
   0   7   8       14.46       18.88      0.62 o 
   1   7   8       53.88       70.00      1.31 o 
  -5   8   8        0.19        0.51      0.11 o 
  -4   8   8       53.52       64.85      0.91 o 
  -3   8   8        0.97        0.24      0.17 o 
  -2   8   8       38.87       54.58      0.80 o 
  -1   8   8      298.52      361.30      5.86 o 
   0   8   8       13.35       15.96      0.66 o 
   1   8   8      163.81      224.58      4.00 o 
  -5   9   8       31.57       34.92      0.48 o 
  -4   9   8      112.50      122.66      1.52 o 
  -3   9   8       20.75       27.52      0.56 o 
  -2   9   8       77.08       87.83      1.33 o 
  -1   9   8       24.34       26.07      0.81 o 
   0   9   8       59.92       74.45      1.68 o 
   1   9   8      101.69      125.75      2.41 o 
   3   9   8        9.24       12.31      0.41 o 
   4   9   8        3.23        0.12      2.74 o 
  -5  10   8       52.59       58.54      0.77 o 
  -4  10   8      157.25      181.41      2.09 o 
  -3  10   8        7.22        9.94      0.32 o 
  -2  10   8      125.81      148.87      1.68 o 
  -1  10   8       14.44       19.92      0.49 o 
   0  10   8       13.31       17.98      1.00 o 
   1  10   8       29.57       34.54      0.96 o 
   2  10   8       32.95       36.11      1.01 o 
   3  10   8      120.29      151.25      2.51 o 
  -5  11   8        2.94        2.44      0.21 o 
  -4  11   8        1.81        2.17      0.19 o 
  -3  11   8       14.12       19.62      0.44 o 
  -2  11   8       14.39       19.68      0.42 o 
  -1  11   8       22.58       24.09      0.52 o 
   0  11   8        2.57        2.05      0.26 o 
   1  11   8        0.18        0.44      0.26 o 
   2  11   8        0.32        1.62      0.37 o 
   3  11   8       10.61       14.55      0.44 o 
   4  11   8       23.44       30.07      0.60 o 
  -4  12   8       78.99       95.03      1.18 o 
  -3  12   8       21.25       21.87      0.52 o 
  -2  12   8       67.91       81.85      1.13 o 
  -1  12   8       32.31       34.69      0.64 o 
   0  12   8       17.48       16.17      0.66 o 
   1  12   8       33.51       51.69      1.22 o 
   2  12   8       54.74       68.76      1.99 o 
   3  12   8       83.09      111.72      1.88 o 
  -4  13   8        4.13        4.42      0.26 o 
  -3  13   8        0.33        0.74      0.21 o 
  -2  13   8        7.81        6.98      0.30 o 
  -1  13   8        9.98       15.57      0.43 o 
   0  13   8       78.34       86.85      1.37 o 
   1  13   8        2.57        3.92      0.68 o 
   2  13   8       22.55       26.88      1.00 o 
   3  13   8       10.31       14.55      0.75 o 
  -4  14   8       56.12       70.11      1.02 o 
  -3  14   8        1.46        1.76      0.18 o 
  -2  14   8      154.42      188.62      2.44 o 
  -1  14   8       53.24       63.75      1.22 o 
   0  14   8        0.99        1.54      0.19 o 
   1  14   8       11.99       15.30      0.75 o 
   2  14   8        0.00        1.12      0.37 o 
   3  14   8       14.39       21.03      0.87 o 
  -4  15   8        4.47        3.32      0.21 o 
  -3  15   8        5.80        9.80      0.39 o 
  -2  15   8       18.91       15.34      0.40 o 
  -1  15   8      382.19      441.08      6.40 o 
   0  15   8      144.42      165.89      2.63 o 
   1  15   8        1.54        2.49      0.37 o 
   2  15   8        3.96        4.97      0.50 o 
  -3  16   8        0.43        0.44      0.18 o 
  -2  16   8       42.73       54.66      0.88 o 
  -1  16   8      135.21      147.47      2.36 o 
   0  16   8        4.30        4.86      0.35 o 
   1  16   8        2.83        5.22      0.50 o 
   2  16   8        4.25        6.09      0.50 o 
   3  16   8        5.86        9.20      0.50 o 
  -3  17   8       61.14       69.39      2.43 o 
  -2  17   8       33.79       48.31      0.92 o 
  -1  17   8      188.38      192.88      2.94 o 
   0  17   8      333.80      393.15      5.69 o 
   1  17   8        3.99        6.22      0.50 o 
   2  17   8       53.53       72.77      1.87 o 
  -2  18   8       73.78       80.96      1.36 o 
  -1  18   8       11.81       12.81      0.62 o 
   0  18   8       35.65       35.00      0.74 o 
   1  18   8        3.30        4.10      0.37 o 
   2  18   8        3.45        7.84      0.50 o 
  -2  19   8       84.53       91.08      2.00 o 
  -1  19   8        0.18        0.99      0.25 o 
   0  19   8       17.05       16.86      0.44 o 
  -5   1   9        2.11        2.08      0.29 o 
  -4   1   9       67.04       81.72      0.79 o 
  -3   1   9        4.37        7.18      0.54 o 
  -2   1   9       10.84       12.82      0.47 o 
   0   1   9        5.50       -1.20      2.33 o 
   1   1   9       26.21        2.55      2.55 o 
   2   1   9       27.64        3.11      2.38 o 
   3   1   9        2.37        0.44      2.11 o 
   4   1   9        0.21       -2.11      2.36 o 
  -5   2   9       32.33       45.36      0.73 o 
  -4   2   9        4.62        6.50      0.69 o 
   1   2   9       59.32        7.41      2.73 o 
   2   2   9        2.70        2.18      2.37 o 
   3   2   9       16.62        2.17      2.15 o 
   4   2   9       14.07       -1.62      2.36 o 
  -5   3   9       16.57       19.54      0.53 o 
  -4   3   9       12.84       16.58      0.32 o 
  -3   3   9       13.16       18.30      0.42 o 
  -2   3   9       12.97       12.24      0.47 o 
   1   3   9       29.30        7.22      3.86 o 
   2   3   9        9.02        1.87      2.37 o 
   3   3   9       10.72        3.79      2.20 o 
   4   3   9       60.30        4.86      2.74 o 
  -4   4   9       17.28       24.81      0.46 o 
  -3   4   9       22.29       33.16      0.58 o 
  -2   4   9      101.91      127.20      1.74 o 
  -1   4   9       18.41       18.98      0.55 o 
   2   4   9       12.09        4.37      2.50 o 
   3   4   9      137.43       15.87      3.25 o 
   4   4   9        6.34        0.12      2.36 o 
  -3   5   9        0.21        0.57      0.13 o 
  -2   5   9       29.02       35.06      0.68 o 
   1   5   9       22.84        2.43      2.46 o 
   2   5   9        0.53        2.86      3.48 o 
   3   5   9        8.86        2.74      2.99 o 
  -4   6   9        1.38        2.36      0.22 o 
  -3   6   9       22.39       28.90      0.52 o 
  -1   6   9        8.12        9.48      0.40 o 
   2   6   9        0.89        0.25      3.11 o 
   3   6   9        1.59       -0.75      2.61 o 
  -4   7   9        8.94       11.77      0.29 o 
  -3   7   9       71.75       82.51      1.06 o 
  -2   7   9        0.03        0.44      0.75 o 
   0   7   9        0.09        0.82      0.26 o 
   1   7   9        9.95        2.36      3.36 o 
   2   7   9        0.06       -0.25      2.74 o 
   3   7   9        0.67       -0.25      2.49 o 
  -4   8   9        2.62        2.75      0.32 o 
  -3   8   9        1.13        0.87      0.36 o 
  -2   8   9        3.37        3.05      0.26 o 
  -1   8   9        0.26        0.50      0.37 o 
   3   8   9       12.05        1.24      2.36 o 
  -4   9   9        7.55        7.17      0.26 o 
  -3   9   9        0.86        1.12      0.13 o 
  -2   9   9        9.25        9.62      0.50 o 
  -1   9   9       15.31       18.79      0.87 o 
   0   9   9       11.08       11.32      0.75 o 
   1   9   9        5.80        7.13      1.43 o 
   2   9   9        2.44        0.62      2.61 o 
   3   9   9       26.51        4.48      2.37 o 
  -4  10   9        3.76        4.73      0.26 o 
  -3  10   9        3.12        4.01      0.19 o 
  -2  10   9       25.04       30.64      0.74 o 
  -1  10   9       38.72       54.16      1.62 o 
   0  10   9        2.12        2.36      0.37 o 
   1  10   9       44.71       50.93      1.49 o 
   2  10   9        8.45       10.95      0.62 o 
  -3  11   9       30.07       40.88      0.62 o 
  -2  11   9       16.90       20.40      0.57 o 
  -1  11   9        3.90        4.85      0.50 o 
   0  11   9       12.74       16.42      0.75 o 
   1  11   9        9.18       14.06      0.75 o 
   2  11   9       36.03       44.70      1.37 o 
  -3  12   9        1.55        2.89      0.31 o 
  -2  12   9        0.15        0.31      0.18 o 
  -1  12   9        0.71        0.87      0.25 o 
   0  12   9        1.91        1.74      0.37 o 
   1  12   9       19.51       23.14      0.87 o 
   2  12   9        2.33        2.61      0.37 o 
  -2  13   9        0.31        0.31      0.18 o 
  -1  13   9        1.59        4.17      0.26 o 
   0  13   9        2.55        3.98      0.37 o 
   1  13   9       11.41       14.68      0.62 o 
  -2  14   9        1.78        3.38      0.26 o 
  -1  14   9        8.05       10.92      0.39 o 
   0  14   9        0.20        0.50      0.25 o 
   1  14   9       36.22       45.45      1.37 o 
  -1  15   9        4.81       10.07      0.50 o 
   0  15   9        4.86       11.07      0.62 o 
   1  15   9       15.74       20.78      0.75 o 
  -3   0  10       15.51        3.48      2.24 o 
  -2   0  10        2.62        0.99      2.36 o 
  -1   0  10        0.23       -0.25      2.36 o 
   0   0  10       25.58        2.36      2.74 o 
   1   0  10        1.93        2.61      2.74 o 
   2   0  10      112.07       21.61      3.00 o 
  -3   1  10        6.42        2.16      1.54 o 
  -2   1  10        1.43        0.90      1.74 o 
  -1   1  10        2.56       -0.45      1.66 o 
   0   1  10        0.09       -0.08      1.80 o 
   1   1  10        6.83        1.40      1.89 o 
   2   1  10       95.30       21.72      2.16 o 
  -3   2  10       71.42       10.11      1.50 o 
  -2   2  10       98.02       12.02      1.97 o 
  -1   2  10        0.12        0.06      1.76 o 
   0   2  10        4.14        0.36      1.80 o 
   1   2  10        3.32        4.12      1.98 o 
   2   2  10      100.55       21.65      2.07 o 
  -1   3  10       34.94        1.45      1.80 o 
   0   3  10        3.37        0.36      1.80 o 
   1   3  10      136.05       16.82      2.03 o 
   2   3  10      148.35       28.02      3.25 o 
  -2   4  10        0.06        0.94      0.98 o 
  -1   4  10        0.09        0.58      0.55 o 
   0   4  10        0.05       -1.24      1.76 o 
   1   4  10       27.25       14.44      2.74 o 
   2   4  10       43.72        7.85      2.87 o 
   0   5  10        2.35       -0.09      1.63 o 
   1   5  10       57.54        6.98      2.87 o 
  -2   6  10        3.83        2.04      1.58 o 
   1   6  10        0.49        1.24      2.24 o 
  -2   7  10        0.94        2.11      0.25 o 
   1   7  10        0.78        0.62      2.24 o 
  -1   8  10        3.26        2.24      0.25 o 
   0   8  10       25.69       37.34      1.12 o 
  -1   9  10        0.57        0.75      0.25 o 
                                                 
